# Supplementary material for: Genomic analysis of Indian isolates of Plasmodium falciparum: Implications for drug resistance and virulence factors
Source: Int J Parasitol Drugs Drug Resist. 2023 May 29;22:52–60. doi: 10.1016/j.ijpddr.2023.05.003 (PMC10248731; doi:10.1016/j.ijpddr.2023.05.003)
Supplement: Multimedia component 1 [file mmc1.xlsx]

## Sheet: Sheet1
Sample No	No of total reads	Total reads mapped to P. falciparum genome	% Reads mapped to P. falciparum genome
1	10601330	5888987	0.5555
2	17185423	7530851	0.4382
3	12717425	6971194	0.5482
4	8378943	4633719	0.553
5	12806391	7108168	0.555
6	12548801	7047348	0.5616
7	14924678	8416355	0.5639
8	6066912	3502383	0.5773
9	12667270	221464	0.0175
10	15429465	7341735	0.4758
11	17063777	7507715	0.44
12	18818597	10237219	0.544
13	10579156	5913888	0.559
14	4256679	4219056	0.9912
15	7075540	7004909	0.99
16	7289991	7217226	0.99
17	6171620	5809813	0.9414
18	3172559	3141964	0.9904
19	5284544	5240303	0.9916
20	11265057	11202011	0.9944
21	5237642	5188040	0.9905
22	3682644	2136974	0.5803
23	5148029	5101752	0.991
24	4367179	2708321	0.6202
25	5842881	5795174	0.9918
26	4897217	4840950	0.9885
27	5507935	5462440	0.9917
28	7918232	7833165	0.9893
29	7635698	7472491	0.9786
30	7461237	7396453	0.9913
31	8624365	8546047	0.9909
32	7818361	7738170	0.9897
33	7243323	7187657	0.9923
34	6741088	6689752	0.9924
35	7739600	7663806	0.9902
36	8705531	8633023	0.9917
37	7709757	7641103	0.9911
38	10917026	10821871	0.9913
39	2778516	1687364	0.6073
40	6049559	5974029	0.9875
41	6616932	6572157	0.9932
42	12312378	12208433	0.9916
43	10148938	10046366	0.9899
44	13564620	13489116	0.9944
45	9930707	9050833	0.9114
46	3316157	717721	0.2164
47	2759021	1278078	0.4632
48	2890542	370800	0.1283
49	4273349	4173070	0.9765
50	4147832	2143258	0.5167
51	7261168	5878467	0.8096
52	7279439	7076059	0.9721
53	6289096	5690419	0.9048
