# Supplementary material for: Genomic analysis of Indian isolates of Plasmodium falciparum: Implications for drug resistance and virulence factors
Source: Int J Parasitol Drugs Drug Resist. 2023 May 29;22:52–60. doi: 10.1016/j.ijpddr.2023.05.003 (PMC10248731; doi:10.1016/j.ijpddr.2023.05.003)
Supplement: Multimedia component 2 [file mmc2.xlsx]

## Sheet: Sheet1
Chromosome	Coordinates	Gene ID	Mutation
Pf3D7_01_v3	154695	PF3D7_0103500	His174Tyr
Pf3D7_01_v3	161504	PF3D7_0103600	Val125Ala
Pf3D7_01_v3	162475	PF3D7_0103600	His449Asn
Pf3D7_01_v3	163118	PF3D7_0103600	Val663Ala
Pf3D7_01_v3	163679	PF3D7_0103600	Arg850Thr
Pf3D7_01_v3	179439	PF3D7_0104100	Ser342Asn
Pf3D7_01_v3	179913	PF3D7_0104100	Thr500Ile
Pf3D7_01_v3	180056	PF3D7_0104100	Ile548Leu
Pf3D7_01_v3	180063	PF3D7_0104100	Thr550Asn
Pf3D7_01_v3	180293	PF3D7_0104100	Arg627Cys
Pf3D7_01_v3	193846	PF3D7_0104300	Lys1193Thr
Pf3D7_01_v3	196010	PF3D7_0104300	Lys1914Asn
Pf3D7_01_v3	244895	PF3D7_0105700	Ser2077Ile
Pf3D7_01_v3	251519	PF3D7_0105800	Lys164Asn
Pf3D7_01_v3	276134	PF3D7_0106500	Asn607Thr
Pf3D7_01_v3	277709	PF3D7_0106500	ro1132Leu
Pf3D7_01_v3	296323	PF3D7_0107100	Asn203Lys
Pf3D7_01_v3	315474	PF3D7_0107600	His286Arg
Pf3D7_01_v3	318206	PF3D7_0107600	Asn1197His
Pf3D7_01_v3	340448	PF3D7_0108300	Ser1094Asn
Pf3D7_01_v3	345143	PF3D7_0108400	Ser219Asn
Pf3D7_01_v3	434310	PF3D7_0111300	Leu245Met
Pf3D7_01_v3	434894	PF3D7_0111300	Arg50Ile
Pf3D7_01_v3	441113	PF3D7_0111500	Lys102Asn
Pf3D7_01_v3	488713	PF3D7_0113000	Glu401Lys
Pf3D7_01_v3	489276	PF3D7_0113000	ro213Leu
Pf3D7_01_v3	496049	PF3D7_0113100	As269Gly
Pf3D7_01_v3	498782	PF3D7_0113100	Gly1125As
Pf3D7_01_v3	522098	PF3D7_0113700	Thr243Lys
Pf3D7_01_v3	558216	PF3D7_0114500	he106Leu
Pf3D7_01_v3	592504	PF3D7_0115200	Thr142Ala
Pf3D7_01_v3	592568	PF3D7_0115200	Glu163Gly
Pf3D7_01_v3	592598	PF3D7_0115200	Ala173Glu
Pf3D7_02_v3	30858	PF3D7_0200100	Thr1609Ile
Pf3D7_02_v3	57752	PF3D7_0201000	Lys177Asn
Pf3D7_02_v3	57772	PF3D7_0201000	Ser171Cys
Pf3D7_02_v3	57777	PF3D7_0201000	Glu169Gly
Pf3D7_02_v3	57789	PF3D7_0201000	Glu165Gly
Pf3D7_02_v3	57802	PF3D7_0201000	Leu161Ile
Pf3D7_02_v3	57808	PF3D7_0201000	Ser159Ala
Pf3D7_02_v3	67163	PF3D7_0201300	Cys179Tyr
Pf3D7_02_v3	67249	PF3D7_0201300	Ala208Thr
Pf3D7_02_v3	98291	PF3D7_0201900	Leu118Ser
Pf3D7_02_v3	103494	PF3D7_0202000	Glu619Gly
Pf3D7_02_v3	103632	PF3D7_0202000	Ala573Gly
Pf3D7_02_v3	104937	PF3D7_0202000	Lys138Arg
Pf3D7_02_v3	109812	PF3D7_0202100	Lys221Glu
Pf3D7_02_v3	109931	PF3D7_0202100	Lys181Thr
Pf3D7_02_v3	109977	PF3D7_0202100	Val166Leu
Pf3D7_02_v3	117964	PF3D7_0202300	Tr178Ser
Pf3D7_02_v3	160887	PF3D7_0203300	Ile125Asn
Pf3D7_02_v3	180005	PF3D7_0204000	His351Asn
Pf3D7_02_v3	185349	PF3D7_0204100	Val1256Ala
Pf3D7_02_v3	217342	PF3D7_0205100	Gly3Arg
Pf3D7_02_v3	265801	PF3D7_0206500	Ser516Asn
Pf3D7_02_v3	273774	PF3D7_0206800	Asn245Ser
Pf3D7_02_v3	273787	PF3D7_0206800	Thr241ro
Pf3D7_02_v3	278306	PF3D7_0207000	Val51Met
Pf3D7_02_v3	278324	PF3D7_0207000	Gly45Arg
Pf3D7_02_v3	331916	PF3D7_0208100	Asn695As
Pf3D7_02_v3	338246	PF3D7_0208300	Thr230Ile
Pf3D7_02_v3	340610	PF3D7_0208300	Gln1018Leu
Pf3D7_02_v3	341974	PF3D7_0208300	ro1473Ser
Pf3D7_02_v3	348296	PF3D7_0208400	As349Asn
Pf3D7_02_v3	353202	PF3D7_0208500	ro55Ser
Pf3D7_02_v3	414509	PF3D7_0210200	Lys2210Met
Pf3D7_02_v3	417203	PF3D7_0210200	Ser1312Asn
Pf3D7_02_v3	436329	PF3D7_0210700	Val94Ile
Pf3D7_02_v3	481408	PF3D7_0212000	Lys304Asn
Pf3D7_02_v3	499889	PF3D7_0212400	Thr2585Ala
Pf3D7_02_v3	500996	PF3D7_0212400	His2216As
Pf3D7_02_v3	501001	PF3D7_0212400	Asn2214Ser
Pf3D7_02_v3	504677	PF3D7_0212400	As1060Tyr
Pf3D7_02_v3	513653	PF3D7_0212500	Gln1377Glu
Pf3D7_02_v3	514461	PF3D7_0212500	Arg1646Met
Pf3D7_02_v3	518522	PF3D7_0212500	Val2917Leu
Pf3D7_02_v3	564107	PF3D7_0213900	Asn172Lys
Pf3D7_02_v3	564193	PF3D7_0213900	Leu144Ile
Pf3D7_02_v3	588661	PF3D7_0214400	Gln131Lys
Pf3D7_02_v3	681801	PF3D7_0216500	Lys1010Asn
Pf3D7_02_v3	703663	PF3D7_0217000	Val816Ile
Pf3D7_02_v3	736555	PF3D7_0217900	Val148Ala
Pf3D7_02_v3	736729	PF3D7_0217900	ro90Gln
Pf3D7_02_v3	741206	PF3D7_0218100	As65Tyr
Pf3D7_02_v3	762479	PF3D7_0218600	Asn2354Lys
Pf3D7_02_v3	787412	PF3D7_0219800	Lys140Glu
Pf3D7_02_v3	809816	PF3D7_0220200	Glu80Lys
Pf3D7_02_v3	809978	PF3D7_0220200	Leu26Ile
Pf3D7_02_v3	843235	PF3D7_0220800	Cys1148Gly
Pf3D7_02_v3	843236	PF3D7_0220800	Cys1148Tyr
Pf3D7_02_v3	843238	PF3D7_0220800	Ser1149ro
Pf3D7_02_v3	878603	PF3D7_0222100	Leu185he
Pf3D7_02_v3	878605	PF3D7_0222100	Leu185Met
Pf3D7_02_v3	878614	PF3D7_0222100	Tyr182Asn
Pf3D7_02_v3	878623	PF3D7_0222100	ro179Ala
Pf3D7_02_v3	878631	PF3D7_0222100	Val176Ala
Pf3D7_02_v3	890267	PF3D7_0222500	Val158Ala
Pf3D7_02_v3	890274	PF3D7_0222500	Met160Ile
Pf3D7_02_v3	893863	PF3D7_0222600	ro255Gln
Pf3D7_02_v3	900083	PF3D7_0222800	Ser185Gly
Pf3D7_02_v3	905351	PF3D7_0223100	Gly190As
Pf3D7_02_v3	905356	PF3D7_0223100	Ala192ro
Pf3D7_03_v3	55771	PF3D7_0300500	he233Leu
Pf3D7_03_v3	55792	PF3D7_0300500	he226Leu
Pf3D7_03_v3	55796	PF3D7_0300500	Glu225Ala
Pf3D7_03_v3	55797	PF3D7_0300500	Glu225Lys
Pf3D7_03_v3	55802	PF3D7_0300500	Lys223Thr
Pf3D7_03_v3	55806	PF3D7_0300500	Glu222Lys
Pf3D7_03_v3	55877	PF3D7_0300500	Glu198Gly
Pf3D7_03_v3	68490	PF3D7_0300900	Arg153Ser
Pf3D7_03_v3	76518	PF3D7_0301100	Leu9he
Pf3D7_03_v3	76938	PF3D7_0301100	As79His
Pf3D7_03_v3	91339	PF3D7_0301600	Glu659Gln
Pf3D7_03_v3	96841	PF3D7_0301700	As227Glu
Pf3D7_03_v3	109430	PF3D7_0302000	Lys151Glu
Pf3D7_03_v3	109856	PF3D7_0302000	As9Asn
Pf3D7_03_v3	115465	PF3D7_0302100	Val466Ile
Pf3D7_03_v3	117341	PF3D7_0302100	As1091Gly
Pf3D7_03_v3	120012	PF3D7_0302200	Leu185he
Pf3D7_03_v3	120016	PF3D7_0302200	Ser187Ala
Pf3D7_03_v3	120031	PF3D7_0302200	Leu192Val
Pf3D7_03_v3	142543	PF3D7_0302600	His330Asn
Pf3D7_03_v3	170475	PF3D7_0303200	Leu230His
Pf3D7_03_v3	191356	PF3D7_0303700	he412Leu
Pf3D7_03_v3	204734	PF3D7_0304100	he65Leu
Pf3D7_03_v3	212673	PF3D7_0304300	Ser131Cys
Pf3D7_03_v3	213582	PF3D7_0304300	Asn434As
Pf3D7_03_v3	224174	PF3D7_0304700	Ile469Val
Pf3D7_03_v3	224779	PF3D7_0304700	Thr267Lys
Pf3D7_03_v3	237433	PF3D7_0305100	Thr3613Ile
Pf3D7_03_v3	237446	PF3D7_0305100	His3609Asn
Pf3D7_03_v3	237451	PF3D7_0305100	Ile3607Thr
Pf3D7_03_v3	237469	PF3D7_0305100	Ile3601Thr
Pf3D7_03_v3	237999	PF3D7_0305100	Met3424Ile
Pf3D7_03_v3	242420	PF3D7_0305100	Tyr1951Asn
Pf3D7_03_v3	246068	PF3D7_0305100	His735Tyr
Pf3D7_03_v3	263107	PF3D7_0305500	Leu3394Ile
Pf3D7_03_v3	263181	PF3D7_0305500	Arg3369Lys
Pf3D7_03_v3	265546	PF3D7_0305500	Ile2581Leu
Pf3D7_03_v3	270408	PF3D7_0305500	Arg960His
Pf3D7_03_v3	284054	PF3D7_0305800	Glu713As
Pf3D7_03_v3	284175	PF3D7_0305800	As754Asn
Pf3D7_03_v3	319806	PF3D7_0307300	Asn335His
Pf3D7_03_v3	330240	PF3D7_0307700	Gln1533Lys
Pf3D7_03_v3	360274	PF3D7_0308100	Asn1319Ser
Pf3D7_03_v3	365745	PF3D7_0308300	As310Asn
Pf3D7_03_v3	383273	PF3D7_0308900	Lys6Asn
Pf3D7_03_v3	390553	PF3D7_0309200	Gln1351ro
Pf3D7_03_v3	393550	PF3D7_0309200	Val352Ala
Pf3D7_03_v3	410049	PF3D7_0309700	Gly294Cys
Pf3D7_03_v3	443515	PF3D7_0310300	Asn266As
Pf3D7_03_v3	443524	PF3D7_0310300	His269Asn
Pf3D7_03_v3	452879	PF3D7_0310500	Met2076Ile
Pf3D7_03_v3	457873	PF3D7_0310500	Asn412Tyr
Pf3D7_03_v3	457912	PF3D7_0310500	Met399Leu
Pf3D7_03_v3	458569	PF3D7_0310500	Asn180As
Pf3D7_03_v3	476890	PF3D7_0311200	Arg636Ser
Pf3D7_03_v3	476891	PF3D7_0311200	Glu637Lys
Pf3D7_03_v3	476905	PF3D7_0311200	As641Glu
Pf3D7_03_v3	511333	PF3D7_0311900	Tyr89Asn
Pf3D7_03_v3	515100	PF3D7_0312100	Ser450Asn
Pf3D7_03_v3	546917	PF3D7_0313400	Asn422Lys
Pf3D7_03_v3	552263	PF3D7_0313600	Cys508Tyr
Pf3D7_03_v3	552269	PF3D7_0313600	Glu506Val
Pf3D7_03_v3	552275	PF3D7_0313600	Cys504Tyr
Pf3D7_03_v3	552282	PF3D7_0313600	Lys502Glu
Pf3D7_03_v3	552335	PF3D7_0313600	Lys484Ile
Pf3D7_03_v3	552336	PF3D7_0313600	Lys484Glu
Pf3D7_03_v3	552383	PF3D7_0313600	Cys468Tyr
Pf3D7_03_v3	563799	PF3D7_0313900	His620Asn
Pf3D7_03_v3	575889	PF3D7_0314200	Arg312His
Pf3D7_03_v3	627918	PF3D7_0315300	Asn1065Lys
Pf3D7_03_v3	650624	PF3D7_0316200	Tyr2166he
Pf3D7_03_v3	656735	PF3D7_0316200	Asn171Lys
Pf3D7_03_v3	656752	PF3D7_0316200	Asn166As
Pf3D7_03_v3	656866	PF3D7_0316200	Asn128His
Pf3D7_03_v3	690878	PF3D7_0317200	Asn1313Thr
Pf3D7_03_v3	716714	PF3D7_0317500	Asn1557Tyr
Pf3D7_03_v3	718820	PF3D7_0317500	ro855Ser
Pf3D7_03_v3	764947	PF3D7_0318400	Gly125Arg
Pf3D7_03_v3	781883	PF3D7_0318500	Gly4690As
Pf3D7_03_v3	795659	PF3D7_0319000	he28Tyr
Pf3D7_03_v3	804509	PF3D7_0319200	His602As
Pf3D7_03_v3	805937	PF3D7_0319200	His126Asn
Pf3D7_03_v3	825714	PF3D7_0319700	As1492Gly
Pf3D7_03_v3	827158	PF3D7_0319700	Lys1973Asn
Pf3D7_03_v3	831308	PF3D7_0319800	Asn401Ser
Pf3D7_03_v3	890555	PF3D7_0321300	Ile737Thr
Pf3D7_03_v3	897580	PF3D7_0321500	Val731Ile
Pf3D7_03_v3	907916	PF3D7_0321700	As735Asn
Pf3D7_03_v3	907928	PF3D7_0321700	Asn731As
Pf3D7_03_v3	909825	PF3D7_0321700	Leu98he
Pf3D7_03_v3	916640	PF3D7_0321800	Arg1242Gln
Pf3D7_03_v3	952091	PF3D7_0322600	Asn1148As
Pf3D7_03_v3	955177	PF3D7_0322700	Lys2397Asn
Pf3D7_03_v3	956526	PF3D7_0322700	he1948Leu
Pf3D7_03_v3	960864	PF3D7_0322700	Val502Leu
Pf3D7_03_v3	960910	PF3D7_0322700	Lys486Asn
Pf3D7_03_v3	972294	PF3D7_0323100	Glu377Lys
Pf3D7_03_v3	978071	PF3D7_0323200	Val401Gly
Pf3D7_04_v3	430456	PF3D7_0409000	As1638Asn
Pf3D7_04_v3	60209	PF3D7_0400500	Arg140Lys
Pf3D7_04_v3	73501	PF3D7_0401000	Lys233Gln
Pf3D7_04_v3	92716	PF3D7_0401600	Gly302Cys
Pf3D7_04_v3	92956	PF3D7_0401600	Leu222Ile
Pf3D7_04_v3	93318	PF3D7_0401600	As101Val
Pf3D7_04_v3	93326	PF3D7_0401600	Lys98Asn
Pf3D7_04_v3	93478	PF3D7_0401600	Thr48Ser
Pf3D7_04_v3	104262	PF3D7_0401800	Arg388Lys
Pf3D7_04_v3	110953	PF3D7_0401900	Lys115Glu
Pf3D7_04_v3	111172	PF3D7_0401900	Glu42Gln
Pf3D7_04_v3	159404	PF3D7_0402600	ro261Thr
Pf3D7_04_v3	172709	PF3D7_0402900	Val33Leu
Pf3D7_04_v3	191498	PF3D7_0403400	Gly2820Ala
Pf3D7_04_v3	212350	PF3D7_0403800	Ser502Asn
Pf3D7_04_v3	249754	PF3D7_0404600	Ile675Asn
Pf3D7_04_v3	255939	PF3D7_0404600	Gly2737Arg
Pf3D7_04_v3	267917	PF3D7_0404900	Ala155Val
Pf3D7_04_v3	269007	PF3D7_0405000	His553Tyr
Pf3D7_04_v3	284716	PF3D7_0405300	Ile1194Met
Pf3D7_04_v3	285255	PF3D7_0405300	Asn1015As
Pf3D7_04_v3	306393	PF3D7_0405700	Asn2201Tyr
Pf3D7_04_v3	309555	PF3D7_0405700	Ser1147Gly
Pf3D7_04_v3	309845	PF3D7_0405700	Val1050Ala
Pf3D7_04_v3	359116	PF3D7_0406900	ro126Gln
Pf3D7_04_v3	398819	PF3D7_0408100	As498Asn
Pf3D7_04_v3	418241	PF3D7_0408700	Asn590His
Pf3D7_04_v3	424313	PF3D7_0408900	Ser5Asn
Pf3D7_04_v3	454308	PF3D7_0409600	Tyr422Asn
Pf3D7_04_v3	502567	PF3D7_0411000	Met1134Leu
Pf3D7_04_v3	515361	PF3D7_0411400	As570Tyr
Pf3D7_04_v3	520965	PF3D7_0411800	Lys1552Glu
Pf3D7_04_v3	520970	PF3D7_0411800	Asn1550Ser
Pf3D7_04_v3	522272	PF3D7_0411800	Lys1116Met
Pf3D7_04_v3	546595	PF3D7_0412400	As2008Asn
Pf3D7_04_v3	629841	PF3D7_0414000	Val777Ile
Pf3D7_04_v3	636337	PF3D7_0414100	Gln857Glu
Pf3D7_04_v3	662504	PF3D7_0414700	His627Gln
Pf3D7_04_v3	671063	PF3D7_0415100	Cys61Ser
Pf3D7_04_v3	674136	PF3D7_0415200	Thr1668Ile
Pf3D7_04_v3	694915	PF3D7_0415800	Met337Thr
Pf3D7_04_v3	756819	PF3D7_0417400	Val176Ile
Pf3D7_04_v3	762198	PF3D7_0417400	Arg1969Gly
Pf3D7_04_v3	763006	PF3D7_0417400	Met2238Lys
Pf3D7_04_v3	765127	PF3D7_0417400	Lys2945Arg
Pf3D7_04_v3	769188	PF3D7_0417400	Lys4299Glu
Pf3D7_04_v3	772971	PF3D7_0417400	As5560Asn
Pf3D7_04_v3	772992	PF3D7_0417400	Asn5567As
Pf3D7_04_v3	781101	PF3D7_0417600	Val525Leu
Pf3D7_04_v3	789294	PF3D7_0417800	As17Tyr
Pf3D7_04_v3	792248	PF3D7_0417900	Gly509Arg
Pf3D7_04_v3	792382	PF3D7_0417900	Glu553As
Pf3D7_04_v3	802709	PF3D7_0418000	His2577Arg
Pf3D7_04_v3	814596	PF3D7_0418100	Leu16Ser
Pf3D7_04_v3	859387	PF3D7_0419400	ro464Ala
Pf3D7_04_v3	879682	PF3D7_0419900	ro452Ser
Pf3D7_04_v3	881005	PF3D7_0419900	His893Asn
Pf3D7_04_v3	886087	PF3D7_0419900	Val2587Ile
Pf3D7_04_v3	886304	PF3D7_0419900	Arg2659Lys
Pf3D7_04_v3	886349	PF3D7_0419900	Lys2674Arg
Pf3D7_04_v3	886393	PF3D7_0419900	Leu2689Ile
Pf3D7_04_v3	888506	PF3D7_0419900	Tyr3393Cys
Pf3D7_04_v3	889911	PF3D7_0419900	Lys3861Asn
Pf3D7_04_v3	895052	PF3D7_0420000	As3225Tyr
Pf3D7_04_v3	895099	PF3D7_0420000	Val3209As
Pf3D7_04_v3	895751	PF3D7_0420000	As2992Tyr
Pf3D7_04_v3	899272	PF3D7_0420000	Ala1818Val
Pf3D7_04_v3	901771	PF3D7_0420000	Asn985Ser
Pf3D7_04_v3	910425	PF3D7_0420200	Cys80he
Pf3D7_04_v3	920933	PF3D7_0420300	Ile982Leu
Pf3D7_04_v3	921407	PF3D7_0420300	ro1140Ala
Pf3D7_04_v3	969050	PF3D7_0421300	Gly2188Ala
Pf3D7_04_v3	992590	PF3D7_0421700	ro591Ala
Pf3D7_04_v3	992769	PF3D7_0421700	Asn531Ser
Pf3D7_04_v3	993832	PF3D7_0421700	As177Tyr
Pf3D7_04_v3	994084	PF3D7_0421700	Ser93Ala
Pf3D7_04_v3	1005707	PF3D7_0422200	he3847Leu
Pf3D7_04_v3	1013368	PF3D7_0422200	Arg1294Ser
Pf3D7_04_v3	1015295	PF3D7_0422200	Ile651Met
Pf3D7_04_v3	1016323	PF3D7_0422200	His309Tyr
Pf3D7_04_v3	1030931	PF3D7_0422500	Asn535As
Pf3D7_04_v3	1035251	PF3D7_0422500	Val1975Ile
Pf3D7_04_v3	1128608	PF3D7_0424900	Val220Ile
Pf3D7_04_v3	1137220	PF3D7_0425200	Met176Ile
Pf3D7_04_v3	1137229	PF3D7_0425200	Ile179Met
Pf3D7_04_v3	1137252	PF3D7_0425200	Glu187Ala
Pf3D7_04_v3	1144086	PF3D7_0425400	Cys32he
Pf3D7_04_v3	1144504	PF3D7_0425400	Cys126Ser
Pf3D7_04_v3	1144666	PF3D7_0425400	Asn180As
Pf3D7_04_v3	1167450	PF3D7_0425800	As3431Asn
Pf3D7_04_v3	92724	PF3D7_0401600	Val299Gly
Pf3D7_05_v3	33514	PF3D7_0500400	Tyr223His
Pf3D7_05_v3	33529	PF3D7_0500400	ro218Thr
Pf3D7_05_v3	33538	PF3D7_0500400	Tyr215Asn
Pf3D7_05_v3	50928	PF3D7_0500900	Leu493Val
Pf3D7_05_v3	51707	PF3D7_0500900	ro233Arg
Pf3D7_05_v3	91751	PF3D7_0501800	As131Tyr
Pf3D7_05_v3	100903	PF3D7_0502000	Thr943Ser
Pf3D7_05_v3	118530	PF3D7_0502600	he355Leu
Pf3D7_05_v3	119735	PF3D7_0502600	Lys79Gln
Pf3D7_05_v3	122506	PF3D7_0502800	Val20Ile
Pf3D7_05_v3	128217	PF3D7_0503100	Asn154Ser
Pf3D7_05_v3	131173	PF3D7_0503200	Asn241His
Pf3D7_05_v3	144919	PF3D7_0503500	Tyr169Asn
Pf3D7_05_v3	145219	PF3D7_0503500	His69Asn
Pf3D7_05_v3	147142	PF3D7_0503600	Thr714Ala
Pf3D7_05_v3	190431	PF3D7_0504800	His4768As
Pf3D7_05_v3	212054	PF3D7_0505000	Asn2046As
Pf3D7_05_v3	212075	PF3D7_0505000	Asn2039As
Pf3D7_05_v3	213940	PF3D7_0505000	Gly1417As
Pf3D7_05_v3	214536	PF3D7_0505000	Met1218Ile
Pf3D7_05_v3	301947	PF3D7_0507300	Ile889Leu
Pf3D7_05_v3	381141	PF3D7_0509100	Arg22Met
Pf3D7_05_v3	427112	PF3D7_0510100	Gln1081Arg
Pf3D7_05_v3	438683	PF3D7_0510200	Arg397Gly
Pf3D7_05_v3	444827	PF3D7_0510400	Tyr190Asn
Pf3D7_05_v3	446623	PF3D7_0510500	Ser627he
Pf3D7_05_v3	477648	PF3D7_0511300	Val365Ile
Pf3D7_05_v3	481836	PF3D7_0511400	Asn138Lys
Pf3D7_05_v3	482072	PF3D7_0511400	Glu217Ala
Pf3D7_05_v3	482076	PF3D7_0511400	Met218Ile
Pf3D7_05_v3	482434	PF3D7_0511400	Leu338he
Pf3D7_05_v3	498799	PF3D7_0511500	Lys4066Asn
Pf3D7_05_v3	550897	PF3D7_0512800	Ser815Asn
Pf3D7_05_v3	569250	PF3D7_0513300	His224Tyr
Pf3D7_05_v3	578468	PF3D7_0513600	Val13Glu
Pf3D7_05_v3	611047	PF3D7_0514700	Arg320Lys
Pf3D7_05_v3	617404	PF3D7_0514800	Thr197Lys
Pf3D7_05_v3	622848	PF3D7_0515000	Leu170His
Pf3D7_05_v3	622872	PF3D7_0515000	His162Leu
Pf3D7_05_v3	639606	PF3D7_0515400	Glu504Gly
Pf3D7_05_v3	642231	PF3D7_0515500	Ile670Thr
Pf3D7_05_v3	644421	PF3D7_0515500	Tyr89As
Pf3D7_05_v3	697712	PF3D7_0516700	Ser978Asn
Pf3D7_05_v3	722502	PF3D7_0517200	Asn47Ile
Pf3D7_05_v3	736639	PF3D7_0517500	Gly588Arg
Pf3D7_05_v3	754327	PF3D7_0518100	Lys344Glu
Pf3D7_05_v3	756493	PF3D7_0518100	His1066As
Pf3D7_05_v3	779940	PF3D7_0518700	As167Tyr
Pf3D7_05_v3	791743	PF3D7_0519200	Lys158Asn
Pf3D7_05_v3	808551	PF3D7_0519500	Asn193Tyr
Pf3D7_05_v3	832903	PF3D7_0520100	Lys429Asn
Pf3D7_05_v3	847840	PF3D7_0520700	Arg310Cys
Pf3D7_05_v3	850967	PF3D7_0520800	Asn1687Ser
Pf3D7_05_v3	860150	PF3D7_0521000	Arg260Ser
Pf3D7_05_v3	891763	PF3D7_0521900	Met944Leu
Pf3D7_05_v3	903104	PF3D7_0522300	Arg227Lys
Pf3D7_05_v3	909171	PF3D7_0522400	Gly317Val
Pf3D7_05_v3	912669	PF3D7_0522400	Arg1483Leu
Pf3D7_05_v3	917562	PF3D7_0522400	Ser3114Leu
Pf3D7_05_v3	922593	PF3D7_0522400	Asn4791Ile
Pf3D7_05_v3	931066	PF3D7_0522400	Glu7559Lys
Pf3D7_05_v3	949206	PF3D7_0522900	As86Asn
Pf3D7_05_v3	951606	PF3D7_0522900	Ser886Cys
Pf3D7_05_v3	958584	PF3D7_0523000	Ser232he
Pf3D7_05_v3	984518	PF3D7_0523700	Glu215Gln
Pf3D7_05_v3	1000640	PF3D7_0524000	Ile630Val
Pf3D7_05_v3	1007049	PF3D7_0524100	Asn938Ile
Pf3D7_05_v3	1037173	PF3D7_0525000	Lys315Asn
Pf3D7_05_v3	1042644	PF3D7_0525100	Met300Ile
Pf3D7_05_v3	1061306	PF3D7_0525500	Asn1402Tyr
Pf3D7_05_v3	1062128	PF3D7_0525500	As1128His
Pf3D7_05_v3	1062176	PF3D7_0525500	As1112His
Pf3D7_05_v3	1074803	PF3D7_0525900	Arg149Gly
Pf3D7_05_v3	1117793	PF3D7_0526700	Asn620Thr
Pf3D7_05_v3	1203686	PF3D7_0529400	As1250His
Pf3D7_05_v3	1215150	PF3D7_0529800	Glu499Lys
Pf3D7_05_v3	1234086	PF3D7_0530300	Ser229Asn
Pf3D7_05_v3	1254325	PF3D7_0530750	Asn77Ile
Pf3D7_05_v3	1269270	PF3D7_0531000	Arg621Cys
Pf3D7_05_v3	1283027	PF3D7_0531400	Tyr1027he
Pf3D7_05_v3	1318557	PF3D7_0532600	Val154Ile
Pf3D7_05_v3	1318571	PF3D7_0532600	Glu149Ala
Pf3D7_05_v3	1318611	PF3D7_0532600	Leu136Ile
Pf3D7_05_v3	1318734	PF3D7_0532600	Tyr95Asn
Pf3D7_05_v3	1318738	PF3D7_0532600	Asn93Lys
Pf3D7_05_v3	1318745	PF3D7_0532600	Ile91Lys
Pf3D7_05_v3	1318767	PF3D7_0532600	Arg84Gly
Pf3D7_05_v3	1318768	PF3D7_0532600	Asn83Lys
Pf3D7_05_v3	1318788	PF3D7_0532600	ro77Thr
Pf3D7_05_v3	1326695	PF3D7_0532900	Gln75Lys
Pf3D7_06_v3	123682	PF3D7_0603000	As350Gly
Pf3D7_06_v3	123702	PF3D7_0603000	His357Asn
Pf3D7_06_v3	251297	PF3D7_0606000	As836Gly
Pf3D7_06_v3	258971	PF3D7_0606100	Thr249Met
Pf3D7_06_v3	271768	PF3D7_0606600	Ile1999Leu
Pf3D7_06_v3	329956	PF3D7_0607800	Ile590Met
Pf3D7_06_v3	374858	PF3D7_0609000	ro1533Leu
Pf3D7_06_v3	377708	PF3D7_0609000	Ser2483Leu
Pf3D7_06_v3	382438	PF3D7_0609000	His4060Tyr
Pf3D7_06_v3	384501	PF3D7_0609000	Glu4747As
Pf3D7_06_v3	387292	PF3D7_0609000	Thr5678Ala
Pf3D7_06_v3	416980	PF3D7_0609700	Val1052Ala
Pf3D7_06_v3	438851	PF3D7_0610200	Met565Ile
Pf3D7_06_v3	494963	PF3D7_0611800	Asn2060Tyr
Pf3D7_06_v3	499388	PF3D7_0611800	As585His
Pf3D7_06_v3	499430	PF3D7_0611800	Asn571As
Pf3D7_06_v3	522494	PF3D7_0612500	Thr58Ala
Pf3D7_06_v3	542031	PF3D7_0613300	Asn772Ile
Pf3D7_06_v3	555572	PF3D7_0613600	Gly150Ala
Pf3D7_06_v3	557390	PF3D7_0613600	Tyr756he
Pf3D7_06_v3	574284	PF3D7_0613800	Leu2716Ile
Pf3D7_06_v3	576220	PF3D7_0613800	Asn3254Lys
Pf3D7_06_v3	594430	PF3D7_0614200	Ile492Lys
Pf3D7_06_v3	635071	PF3D7_0615400	Val1635Ile
Pf3D7_06_v3	635080	PF3D7_0615400	Asn1632As
Pf3D7_06_v3	659183	PF3D7_0615800	Gln814Lys
Pf3D7_06_v3	660752	PF3D7_0615800	As291Asn
Pf3D7_06_v3	700071	PF3D7_0616900	Asn274His
Pf3D7_06_v3	718551	PF3D7_0617200	Ala372Ser
Pf3D7_06_v3	724088	PF3D7_0617400	Met2072Leu
Pf3D7_06_v3	741950	PF3D7_0617700	As105Glu
Pf3D7_06_v3	741958	PF3D7_0617700	Asn103As
Pf3D7_06_v3	772145	PF3D7_0618400	Ile121Arg
Pf3D7_06_v3	792054	PF3D7_0619000	As1031Tyr
Pf3D7_06_v3	793998	PF3D7_0619000	Asn383As
Pf3D7_06_v3	842376	PF3D7_0620000	Val330he
Pf3D7_06_v3	842496	PF3D7_0620000	As290Asn
Pf3D7_06_v3	880458	PF3D7_0621400	Glu557Lys
Pf3D7_06_v3	909979	PF3D7_0622300	Arg548Ser
Pf3D7_06_v3	930815	PF3D7_0622900	His87Arg
Pf3D7_06_v3	946222	PF3D7_0623200	Thr32ro
Pf3D7_06_v3	946541	PF3D7_0623200	His138Arg
Pf3D7_06_v3	958119	PF3D7_0623600	Asn452Ser
Pf3D7_06_v3	961424	PF3D7_0623700	Asn374Lys
Pf3D7_06_v3	963808	PF3D7_0623800	Gln2383Arg
Pf3D7_06_v3	991492	PF3D7_0624400	Tyr236Ser
Pf3D7_06_v3	1023072	PF3D7_0625100	As20Asn
Pf3D7_06_v3	1035409	PF3D7_0625500	Lys18Gln
Pf3D7_06_v3	1047739	PF3D7_0625900	As252Tyr
Pf3D7_06_v3	1052909	PF3D7_0626000	Tyr353His
Pf3D7_06_v3	1067613	PF3D7_0626400	As823Asn
Pf3D7_06_v3	1098253	PF3D7_0627300	Asn133Tyr
Pf3D7_06_v3	1104610	PF3D7_0627600	Arg199Lys
Pf3D7_06_v3	1116592	PF3D7_0627800	Gln316Lys
Pf3D7_06_v3	1161615	PF3D7_0628200	Met585Arg
Pf3D7_06_v3	1179088	PF3D7_0628500	Val306Ile
Pf3D7_06_v3	1192409	PF3D7_0628900	As980Asn
Pf3D7_06_v3	1196322	PF3D7_0629100	Gln573Glu
Pf3D7_06_v3	1200740	PF3D7_0629200	Asn86As
Pf3D7_06_v3	1229935	PF3D7_0629700	Asn2665Lys
Pf3D7_06_v3	1235991	PF3D7_0629700	Val4684Ala
Pf3D7_06_v3	1246254	PF3D7_0629800	Thr239Asn
Pf3D7_06_v3	1256496	PF3D7_0630100	As149Asn
Pf3D7_06_v3	1351572	PF3D7_0632400	Gln207Lys
Pf3D7_06_v3	1351575	PF3D7_0632400	Val208Ile
Pf3D7_06_v3	1351593	PF3D7_0632400	Gln214Lys
Pf3D7_06_v3	1354411	PF3D7_0632500	As3800Glu
Pf3D7_06_v3	1354438	PF3D7_0632500	As3791Glu
Pf3D7_06_v3	1354466	PF3D7_0632500	Lys3782Thr
Pf3D7_06_v3	1354468	PF3D7_0632500	Glu3781As
Pf3D7_07_v3	27554	PF3D7_0700100	Ile2111Thr
Pf3D7_07_v3	27560	PF3D7_0700100	Arg2113His
Pf3D7_07_v3	27569	PF3D7_0700100	Lys2116Thr
Pf3D7_07_v3	55727	PF3D7_0701100	Glu275As
Pf3D7_07_v3	79979	PF3D7_0701900	Gln936Lys
Pf3D7_07_v3	80333	PF3D7_0701900	Asn818Tyr
Pf3D7_07_v3	82463	PF3D7_0701900	Lys108Glu
Pf3D7_07_v3	85444	PF3D7_0702000	Tyr170His
Pf3D7_07_v3	98068	PF3D7_0702300	As375Asn
Pf3D7_07_v3	98233	PF3D7_0702300	Ala430Ser
Pf3D7_07_v3	98267	PF3D7_0702300	Asn441Thr
Pf3D7_07_v3	98268	PF3D7_0702300	Asn441Lys
Pf3D7_07_v3	105280	PF3D7_0702500	Glu147Lys
Pf3D7_07_v3	118228	PF3D7_0703000	Ala997Val
Pf3D7_07_v3	131522	PF3D7_0703400	Arg104Lys
Pf3D7_07_v3	153780	PF3D7_0703900	Gly4206Val
Pf3D7_07_v3	163854	PF3D7_0703900	Thr848Ile
Pf3D7_07_v3	176031	PF3D7_0704000	Gly422As
Pf3D7_07_v3	183285	PF3D7_0704100	Ser1084Cys
Pf3D7_07_v3	184153	PF3D7_0704100	Ile1373Asn
Pf3D7_07_v3	202873	PF3D7_0704300	As1728Val
Pf3D7_07_v3	235500	PF3D7_0704700	Ile700Met
Pf3D7_07_v3	236170	PF3D7_0704700	Lys924Glu
Pf3D7_07_v3	256869	PF3D7_0705200	Ala262Ser
Pf3D7_07_v3	258538	PF3D7_0705200	Ile818Lys
Pf3D7_07_v3	260133	PF3D7_0705200	Ile1350he
Pf3D7_07_v3	275091	PF3D7_0705500	Tyr1206As
Pf3D7_07_v3	310951	PF3D7_0706500	Tyr1358Asn
Pf3D7_07_v3	313531	PF3D7_0706500	ro498Thr
Pf3D7_07_v3	331407	PF3D7_0707200	Tyr1640Cys
Pf3D7_07_v3	349970	PF3D7_0707500	Ala565Val
Pf3D7_07_v3	358349	PF3D7_0707700	Asn217Ile
Pf3D7_07_v3	369251	PF3D7_0708000	As182Val
Pf3D7_07_v3	370335	PF3D7_0708000	Asn543Lys
Pf3D7_07_v3	403612	PF3D7_0709000	Cys72Ser
Pf3D7_07_v3	405361	PF3D7_0709000	Asn326As
Pf3D7_07_v3	405382	PF3D7_0709000	Thr333Ser
Pf3D7_07_v3	405599	PF3D7_0709000	Ile356Leu
Pf3D7_07_v3	408434	PF3D7_0709100	Glu74Lys
Pf3D7_07_v3	433695	PF3D7_0709600	Lys22Glu
Pf3D7_07_v3	449059	PF3D7_0710000	he2754Ile
Pf3D7_07_v3	450761	PF3D7_0710000	he2186Leu
Pf3D7_07_v3	451197	PF3D7_0710000	Arg2041Lys
Pf3D7_07_v3	471118	PF3D7_0710200	Ala2672Ser
Pf3D7_07_v3	471178	PF3D7_0710200	Lys2692Glu
Pf3D7_07_v3	481636	PF3D7_0710700	Ser113Arg
Pf3D7_07_v3	502111	PF3D7_0711400	As162Asn
Pf3D7_07_v3	507181	PF3D7_0711500	Met646Thr
Pf3D7_07_v3	512389	PF3D7_0711700	Ser2070Ile
Pf3D7_07_v3	512560	PF3D7_0711700	Ser2013Asn
Pf3D7_07_v3	527703	PF3D7_0712000	Ser2155Gly
Pf3D7_07_v3	527784	PF3D7_0712000	Tyr2128Asn
Pf3D7_07_v3	602458	PF3D7_0713000	Ala40Thr
Pf3D7_07_v3	602702	PF3D7_0713000	Ala121Glu
Pf3D7_07_v3	605972	PF3D7_0713100	Lys76Asn
Pf3D7_07_v3	606264	PF3D7_0713100	Leu174Ile
Pf3D7_07_v3	607251	PF3D7_0713200	Ser179Ala
Pf3D7_07_v3	607257	PF3D7_0713200	His177As
Pf3D7_07_v3	607259	PF3D7_0713200	Ile176Thr
Pf3D7_07_v3	607355	PF3D7_0713200	Ser144Asn
Pf3D7_07_v3	607385	PF3D7_0713200	Cys134Tyr
Pf3D7_07_v3	607418	PF3D7_0713200	Arg123Lys
Pf3D7_07_v3	607485	PF3D7_0713200	Val101he
Pf3D7_07_v3	607493	PF3D7_0713200	Ser98Tyr
Pf3D7_07_v3	607508	PF3D7_0713200	Thr93Ile
Pf3D7_07_v3	618042	PF3D7_0713600	Asn37Ser
Pf3D7_07_v3	618230	PF3D7_0713600	Asn100Tyr
Pf3D7_07_v3	647449	PF3D7_0714100	Lys440Arg
Pf3D7_07_v3	667992	PF3D7_0714600	Ser3Asn
Pf3D7_07_v3	668376	PF3D7_0714600	As131Gly
Pf3D7_07_v3	678227	PF3D7_0715200	Ser1485Arg
Pf3D7_07_v3	726980	PF3D7_0716600	Leu468Ile
Pf3D7_07_v3	851042	PF3D7_0719400	Gly851As
Pf3D7_07_v3	851049	PF3D7_0719400	Leu849Met
Pf3D7_07_v3	851067	PF3D7_0719400	Leu843Met
Pf3D7_07_v3	868495	PF3D7_0719900	His857As
Pf3D7_07_v3	875299	PF3D7_0719900	Gly3125Arg
Pf3D7_07_v3	875300	PF3D7_0719900	Gly3125Val
Pf3D7_07_v3	908829	PF3D7_0721000	ro1513Leu
Pf3D7_07_v3	911061	PF3D7_0721000	Thr2257Met
Pf3D7_07_v3	967159	PF3D7_0722900	Lys99Asn
Pf3D7_07_v3	1061370	PF3D7_0725000	Thr536Ile
Pf3D7_07_v3	1067425	PF3D7_0725100	Glu725Val
Pf3D7_07_v3	1094648	PF3D7_0726100	Ile444Leu
Pf3D7_07_v3	1102761	PF3D7_0726200	Lys815Asn
Pf3D7_07_v3	1105656	PF3D7_0726300	Asn501His
Pf3D7_07_v3	1110614	PF3D7_0726400	Tyr4446he
Pf3D7_07_v3	1116594	PF3D7_0726400	Gln2453Glu
Pf3D7_07_v3	1149303	PF3D7_0727000	As586Asn
Pf3D7_07_v3	1171348	PF3D7_0727700	Glu937Gln
Pf3D7_07_v3	1179290	PF3D7_0727800	ro1116Leu
Pf3D7_07_v3	1185608	PF3D7_0727900	Lys403Ile
Pf3D7_07_v3	1298508	PF3D7_0730300	Leu350he
Pf3D7_07_v3	1322203	PF3D7_0730800	Asn240As
Pf3D7_07_v3	1326184	PF3D7_0730900	Ser235Asn
Pf3D7_07_v3	1326193	PF3D7_0730900	Cys238Ser
Pf3D7_07_v3	1379121	PF3D7_0731800	Arg127Lys
Pf3D7_07_v3	1399626	PF3D7_0732400	His325Gln
Pf3D7_07_v3	1403131	PF3D7_0732500	Arg204Leu
Pf3D7_07_v3	1409776	PF3D7_0732700	Ile294Thr
Pf3D7_07_v3	1409778	PF3D7_0732700	Glu295Lys
Pf3D7_07_v3	1409456	PF3D7_0732700	Ile187Met
Pf3D7_08_v3	53197	PF3D7_0800400	Gln186Glu
Pf3D7_08_v3	113856	PF3D7_0801700	Gln482Arg
Pf3D7_08_v3	114393	PF3D7_0801700	Ala661Val
Pf3D7_08_v3	173461	PF3D7_0802400	Glu533Lys
Pf3D7_08_v3	206102	PF3D7_0803200	Glu187Gly
Pf3D7_08_v3	260173	PF3D7_0804500	Lys3364Arg
Pf3D7_08_v3	262771	PF3D7_0804500	Ser4230he
Pf3D7_08_v3	262778	PF3D7_0804500	Asn4232Lys
Pf3D7_08_v3	270171	PF3D7_0804600	Asn176As
Pf3D7_08_v3	280070	PF3D7_0804900	Tyr373Asn
Pf3D7_08_v3	280073	PF3D7_0804900	Gly372Ser
Pf3D7_08_v3	374187	PF3D7_0807100	Ser894Tyr
Pf3D7_08_v3	378793	PF3D7_0807200	Val198Leu
Pf3D7_08_v3	390286	PF3D7_0807600	Asn1150Thr
Pf3D7_08_v3	400363	PF3D7_0807800	Thr225Ser
Pf3D7_08_v3	413024	PF3D7_0808100	ro1030Leu
Pf3D7_08_v3	422355	PF3D7_0808300	Met144Ile
Pf3D7_08_v3	424025	PF3D7_0808400	Leu109Ser
Pf3D7_08_v3	451853	PF3D7_0808800	Cys374Tyr
Pf3D7_08_v3	453984	PF3D7_0808900	Asn22His
Pf3D7_08_v3	454077	PF3D7_0808900	Ser53ro
Pf3D7_08_v3	454119	PF3D7_0808900	Asn67As
Pf3D7_08_v3	454209	PF3D7_0808900	Asn97As
Pf3D7_08_v3	454440	PF3D7_0808900	Ala174Ser
Pf3D7_08_v3	454488	PF3D7_0808900	Ile190Leu
Pf3D7_08_v3	454515	PF3D7_0808900	Leu199Ile
Pf3D7_08_v3	454626	PF3D7_0808900	Thr236Ser
Pf3D7_08_v3	454629	PF3D7_0808900	ro237Ser
Pf3D7_08_v3	454641	PF3D7_0808900	Leu241Val
Pf3D7_08_v3	454665	PF3D7_0808900	Glu249Lys
Pf3D7_08_v3	454668	PF3D7_0808900	Lys250Glu
Pf3D7_08_v3	454677	PF3D7_0808900	Ser253Thr
Pf3D7_08_v3	454683	PF3D7_0808900	Val255Ile
Pf3D7_08_v3	454770	PF3D7_0808900	Thr284Ala
Pf3D7_08_v3	465648	PF3D7_0809100	His1804ro
Pf3D7_08_v3	465651	PF3D7_0809100	Thr1805Arg
Pf3D7_08_v3	466308	PF3D7_0809100	Lys2024Met
Pf3D7_08_v3	466461	PF3D7_0809100	As2075Gly
Pf3D7_08_v3	466487	PF3D7_0809100	Glu2084Lys
Pf3D7_08_v3	475591	PF3D7_0809400	he7Ile
Pf3D7_08_v3	475630	PF3D7_0809400	Leu20Ile
Pf3D7_08_v3	476177	PF3D7_0809400	Asn202Ile
Pf3D7_08_v3	476656	PF3D7_0809400	Lys362Glu
Pf3D7_08_v3	490914	PF3D7_0809600	As2157Asn
Pf3D7_08_v3	493199	PF3D7_0809600	Lys1395Arg
Pf3D7_08_v3	495099	PF3D7_0809600	Val762Ile
Pf3D7_08_v3	495371	PF3D7_0809600	Tyr671he
Pf3D7_08_v3	509752	PF3D7_0809900	As893Tyr
Pf3D7_08_v3	511979	PF3D7_0809900	Met150Ile
Pf3D7_08_v3	511991	PF3D7_0809900	Ile146Met
Pf3D7_08_v3	512003	PF3D7_0809900	Met142Ile
Pf3D7_08_v3	542541	PF3D7_0810600	Asn191Tyr
Pf3D7_08_v3	608188	PF3D7_0812100	Gln1089Leu
Pf3D7_08_v3	660548	PF3D7_0813400	Lys436Arg
Pf3D7_08_v3	706707	PF3D7_0814700	Thr211Ile
Pf3D7_08_v3	723666	PF3D7_0815300	Ser580he
Pf3D7_08_v3	727744	PF3D7_0815500	Ser28Cys
Pf3D7_08_v3	738776	PF3D7_0815800	Ile802Met
Pf3D7_08_v3	744376	PF3D7_0815900	Thr291Ile
Pf3D7_08_v3	796546	PF3D7_0817400	Leu421Met
Pf3D7_08_v3	833408	PF3D7_0818300	Tyr75he
Pf3D7_08_v3	851452	PF3D7_0818700	Ser499Asn
Pf3D7_08_v3	867527	PF3D7_0819000	Cys114he
Pf3D7_08_v3	888874	PF3D7_0819700	Ile533Ser
Pf3D7_08_v3	922480	PF3D7_0820400	Glu91As
Pf3D7_08_v3	983244	PF3D7_0822200	Ser225Arg
Pf3D7_08_v3	985717	PF3D7_0822200	Gln1050Glu
Pf3D7_08_v3	1003134	PF3D7_0822700	Ile208Val
Pf3D7_08_v3	1067371	PF3D7_0824500	His341As
Pf3D7_08_v3	1087398	PF3D7_0825000	Tyr451His
Pf3D7_08_v3	1088752	PF3D7_0825000	ro902Leu
Pf3D7_08_v3	1121849	PF3D7_0826100	Lys5766Glu
Pf3D7_08_v3	1132728	PF3D7_0826100	Glu2139As
Pf3D7_08_v3	1137509	PF3D7_0826100	His546Tyr
Pf3D7_08_v3	1175344	PF3D7_0827100	Ser984he
Pf3D7_08_v3	1176156	PF3D7_0827100	Ile1255Val
Pf3D7_08_v3	1177812	PF3D7_0827200	Gly168Val
Pf3D7_08_v3	1188946	PF3D7_0827600	Ile1327Thr
Pf3D7_08_v3	1195829	PF3D7_0827700	Leu284he
Pf3D7_08_v3	1202549	PF3D7_0827800	Lys1231Thr
Pf3D7_08_v3	1207933	PF3D7_0827900	Ile103Val
Pf3D7_08_v3	1222020	PF3D7_0828300	he222Ile
Pf3D7_08_v3	1258707	PF3D7_0829400	Ser112Thr
Pf3D7_08_v3	1262503	PF3D7_0829500	Ser1399Asn
Pf3D7_08_v3	1264511	PF3D7_0829500	Ser730ro
Pf3D7_08_v3	1312099	PF3D7_0830800	Ser488he
Pf3D7_08_v3	1333564	PF3D7_0831200	he51Leu
Pf3D7_08_v3	1344569	PF3D7_0831400	Ile249Val
Pf3D7_08_v3	1345085	PF3D7_0831400	Lys77Glu
Pf3D7_08_v3	1397676	PF3D7_0832300	Ser191Cys
Pf3D7_08_v3	1399837	PF3D7_0832400	Gln213Leu
Pf3D7_08_v3	1399838	PF3D7_0832400	Gln213Lys
Pf3D7_08_v3	1399847	PF3D7_0832400	His210Tyr
Pf3D7_08_v3	1402828	PF3D7_0832500	Ser240Arg
Pf3D7_08_v3	1433445	PF3D7_0833400	Met179Thr
Pf3D7_08_v3	1433483	PF3D7_0833400	Gln192Lys
Pf3D7_08_v3	1433495	PF3D7_0833400	Gln196Glu
Pf3D7_08_v3	1433501	PF3D7_0833400	Val198Leu
Pf3D7_09_v3	71049	PF3D7_0901400	ro122Thr
Pf3D7_09_v3	78853	PF3D7_0901600	Cys297Tr
Pf3D7_09_v3	82156	PF3D7_0901700	Tyr177Cys
Pf3D7_09_v3	82238	PF3D7_0901700	Asn150As
Pf3D7_09_v3	82394	PF3D7_0901700	Lys98Glu
Pf3D7_09_v3	107227	PF3D7_0902400	Thr329Arg
Pf3D7_09_v3	122220	PF3D7_0902800	His734Tyr
Pf3D7_09_v3	127508	PF3D7_0902900	Lys31Asn
Pf3D7_09_v3	127688	PF3D7_0902900	Arg91Ser
Pf3D7_09_v3	129273	PF3D7_0903000	ro17Leu
Pf3D7_09_v3	143682	PF3D7_0903300	Asn902Lys
Pf3D7_09_v3	144863	PF3D7_0903300	Lys1296Ile
Pf3D7_09_v3	181925	PF3D7_0903800	Tyr836Asn
Pf3D7_09_v3	181928	PF3D7_0903800	His837Asn
Pf3D7_09_v3	192299	PF3D7_0904100	His1053As
Pf3D7_09_v3	192665	PF3D7_0904100	Asn931As
Pf3D7_09_v3	212825	PF3D7_0904600	Asn104Ser
Pf3D7_09_v3	251970	PF3D7_0905300	he5914Ile
Pf3D7_09_v3	282731	PF3D7_0905600	Ile842Asn
Pf3D7_09_v3	303522	PF3D7_0906000	Val220Ile
Pf3D7_09_v3	346324	PF3D7_0907200	Thr145Ala
Pf3D7_09_v3	388641	PF3D7_0908400	Val165he
Pf3D7_09_v3	415863	PF3D7_0909100	Ile220Asn
Pf3D7_09_v3	419083	PF3D7_0909200	His179Tyr
Pf3D7_09_v3	420859	PF3D7_0909300	Ser79Asn
Pf3D7_09_v3	425983	PF3D7_0909400	As605His
Pf3D7_09_v3	452515	PF3D7_0910000	Gln1077Lys
Pf3D7_09_v3	479475	PF3D7_0910400	Ile628Met
Pf3D7_09_v3	483822	PF3D7_0910500	Asn1245Tyr
Pf3D7_09_v3	515257	PF3D7_0911300	Asn1264Ser
Pf3D7_09_v3	530846	PF3D7_0911600	Ser312Asn
Pf3D7_09_v3	532978	PF3D7_0911700	Tyr213Cys
Pf3D7_09_v3	583566	PF3D7_0913500	Glu135Gln
Pf3D7_09_v3	596739	PF3D7_0913900	His166Asn
Pf3D7_09_v3	598687	PF3D7_0914000	As332Asn
Pf3D7_09_v3	599045	PF3D7_0914000	Val451Glu
Pf3D7_09_v3	601504	PF3D7_0914100	Gly1025Arg
Pf3D7_09_v3	601650	PF3D7_0914100	Ser976Asn
Pf3D7_09_v3	601919	PF3D7_0914100	Met886Ile
Pf3D7_09_v3	604342	PF3D7_0914100	Ile79Val
Pf3D7_09_v3	647754	PF3D7_0915300	Lys455Glu
Pf3D7_09_v3	658103	PF3D7_0915500	Leu229Ser
Pf3D7_09_v3	669930	PF3D7_0916000	ro599Leu
Pf3D7_09_v3	671222	PF3D7_0916000	Leu168he
Pf3D7_09_v3	671353	PF3D7_0916000	Asn125As
Pf3D7_09_v3	676578	PF3D7_0916200	Met127Ile
Pf3D7_09_v3	684817	PF3D7_0916400	Lys419Thr
Pf3D7_09_v3	686688	PF3D7_0916400	Asn1043Tyr
Pf3D7_09_v3	686724	PF3D7_0916400	Tyr1055Asn
Pf3D7_09_v3	706116	PF3D7_0916900	Glu254Gln
Pf3D7_09_v3	733672	PF3D7_0917700	Met241Thr
Pf3D7_09_v3	739245	PF3D7_0917900	Val310Leu
Pf3D7_09_v3	770200	PF3D7_0918700	As250Val
Pf3D7_09_v3	781952	PF3D7_0919000	Ile76Val
Pf3D7_09_v3	819234	PF3D7_0919900	Asn191His
Pf3D7_09_v3	830052	PF3D7_0920200	Glu210As
Pf3D7_09_v3	835725	PF3D7_0920400	Lys658Glu
Pf3D7_09_v3	845056	PF3D7_0920600	As506Tyr
Pf3D7_09_v3	868823	PF3D7_0921200	Gly557Arg
Pf3D7_09_v3	878676	PF3D7_0921600	Ser225Cys
Pf3D7_09_v3	896213	PF3D7_0922100	Tyr267Asn
Pf3D7_09_v3	924567	PF3D7_0922800	Ser3498he
Pf3D7_09_v3	926071	PF3D7_0922800	Met2997Val
Pf3D7_09_v3	931245	PF3D7_0922800	Gly1272As
Pf3D7_09_v3	975140	PF3D7_0924000	Ile865Val
Pf3D7_09_v3	981627	PF3D7_0924200	Arg159Thr
Pf3D7_09_v3	982311	PF3D7_0924200	Ser387Thr
Pf3D7_09_v3	996735	PF3D7_0924500	Gly314As
Pf3D7_09_v3	1002669	PF3D7_0924600	Val1025Ile
Pf3D7_09_v3	1011405	PF3D7_0924900	Ile119Leu
Pf3D7_09_v3	1037623	PF3D7_0925800	Glu1437Gln
Pf3D7_09_v3	1044625	PF3D7_0926000	His222Leu
Pf3D7_09_v3	1046879	PF3D7_0926000	he973Leu
Pf3D7_09_v3	1057240	PF3D7_0926100	Leu193Ile
Pf3D7_09_v3	1137532	PF3D7_0928100	Lys218Glu
Pf3D7_09_v3	1142365	PF3D7_0928200	As8Val
Pf3D7_09_v3	1152864	PF3D7_0928700	Ile764Leu
Pf3D7_09_v3	1171737	PF3D7_0929300	Met133Ile
Pf3D7_09_v3	1177601	PF3D7_0929400	His630Asn
Pf3D7_09_v3	1206885	PF3D7_0930300	Leu1692he
Pf3D7_09_v3	1216169	PF3D7_0930500	Tyr111he
Pf3D7_09_v3	1256528	PF3D7_0931100	Asn572As
Pf3D7_09_v3	1256802	PF3D7_0931100	Asn663Ile
Pf3D7_09_v3	1261543	PF3D7_0931300	Leu173he
Pf3D7_09_v3	1295688	PF3D7_0932500	Thr226Ala
Pf3D7_09_v3	1414337	PF3D7_0935800	Met166Ile
Pf3D7_09_v3	1415251	PF3D7_0935800	Lys354Asn
Pf3D7_09_v3	1416224	PF3D7_0935800	As543Asn
Pf3D7_09_v3	1416424	PF3D7_0935800	Thr560Arg
Pf3D7_09_v3	1422371	PF3D7_0935900	Ile85Arg
Pf3D7_09_v3	1427845	PF3D7_0936000	His60Tyr
Pf3D7_09_v3	1427949	PF3D7_0936000	Ser25he
Pf3D7_09_v3	1433339	PF3D7_0936200	ro191Arg
Pf3D7_09_v3	1444284	PF3D7_0936500	Thr117Lys
Pf3D7_09_v3	1468658	PF3D7_0937100	Ile222Thr
Pf3D7_09_v3	1469377	PF3D7_0937100	Ile14Thr
Pf3D7_09_v3	1478209	PF3D7_0937400	Glu185Lys
Pf3D7_10_v3	68116	PF3D7_1001100	As211Glu
Pf3D7_10_v3	157204	PF3D7_1003400	Lys438Arg
Pf3D7_10_v3	157280	PF3D7_1003400	Leu413Ile
Pf3D7_10_v3	175579	PF3D7_1003800	Met284Ile
Pf3D7_10_v3	175791	PF3D7_1003800	Val214Ile
Pf3D7_10_v3	189077	PF3D7_1004200	Thr2545Asn
Pf3D7_10_v3	190400	PF3D7_1004200	Glu2104Gly
Pf3D7_10_v3	207759	PF3D7_1004400	Met628Ile
Pf3D7_10_v3	208867	PF3D7_1004400	Ala259Gly
Pf3D7_10_v3	225520	PF3D7_1005000	Ser729Tyr
Pf3D7_10_v3	244470	PF3D7_1005600	Ser689Thr
Pf3D7_10_v3	246052	PF3D7_1005600	His162Tyr
Pf3D7_10_v3	302126	PF3D7_1007700	Asn1265Ser
Pf3D7_10_v3	312095	PF3D7_1007800	Gln808Lys
Pf3D7_10_v3	337845	PF3D7_1008100	Lys2200Asn
Pf3D7_10_v3	340478	PF3D7_1008100	Ser3078Ile
Pf3D7_10_v3	354221	PF3D7_1008500	Leu840ro
Pf3D7_10_v3	383544	PF3D7_1009500	Leu297His
Pf3D7_10_v3	394646	PF3D7_1009800	Lys1116Asn
Pf3D7_10_v3	394705	PF3D7_1009800	he1097Ile
Pf3D7_10_v3	396819	PF3D7_1009800	Leu392Ser
Pf3D7_10_v3	408872	PF3D7_1010200	Glu555As
Pf3D7_10_v3	416910	PF3D7_1010400	Asn141Lys
Pf3D7_10_v3	433967	PF3D7_1011100	Arg535Ile
Pf3D7_10_v3	441895	PF3D7_1011400	Glu21Lys
Pf3D7_10_v3	471267	PF3D7_1012200	Lys97Glu
Pf3D7_10_v3	472565	PF3D7_1012300	ro187Arg
Pf3D7_10_v3	494817	PF3D7_1012800	Lys756Asn
Pf3D7_10_v3	502210	PF3D7_1013000	he518Leu
Pf3D7_10_v3	527303	PF3D7_1013500	Leu155Ser
Pf3D7_10_v3	527870	PF3D7_1013500	Thr344Arg
Pf3D7_10_v3	595710	PF3D7_1014700	Lys135Gln
Pf3D7_10_v3	675973	PF3D7_1016800	Tyr89As
Pf3D7_10_v3	706009	PF3D7_1017600	As158Gly
Pf3D7_10_v3	709654	PF3D7_1017700	As50His
Pf3D7_10_v3	709700	PF3D7_1017700	Ser65Asn
Pf3D7_10_v3	709986	PF3D7_1017700	Asn160Lys
Pf3D7_10_v3	727116	PF3D7_1018200	Asn406As
Pf3D7_10_v3	748202	PF3D7_1018700	Val392As
Pf3D7_10_v3	759067	PF3D7_1019000	Ile425Val
Pf3D7_10_v3	762295	PF3D7_1019000	Asn1501Tyr
Pf3D7_10_v3	770780	PF3D7_1019100	Gly392As
Pf3D7_10_v3	776605	PF3D7_1019300	Met1215Leu
Pf3D7_10_v3	813255	PF3D7_1020000	Glu37Lys
Pf3D7_10_v3	817773	PF3D7_1020200	Asn255Lys
Pf3D7_10_v3	831878	PF3D7_1020600	As1351Ala
Pf3D7_10_v3	853075	PF3D7_1021100	Ile1071Leu
Pf3D7_10_v3	853254	PF3D7_1021100	Asn1011Ile
Pf3D7_10_v3	867639	PF3D7_1021500	Lys680Ile
Pf3D7_10_v3	877838	PF3D7_1021700	Asn5492His
Pf3D7_10_v3	885314	PF3D7_1021700	Asn3000As
Pf3D7_10_v3	889989	PF3D7_1021700	Lys1575Glu
Pf3D7_10_v3	999336	PF3D7_1023900	His2709Arg
Pf3D7_10_v3	1005539	PF3D7_1023900	Met641Ile
Pf3D7_10_v3	1030357	PF3D7_1024700	Arg105Lys
Pf3D7_10_v3	1043849	PF3D7_1024900	Val386Ile
Pf3D7_10_v3	1084780	PF3D7_1025500	Ala673Ser
Pf3D7_10_v3	1085391	PF3D7_1025500	Arg469Thr
Pf3D7_10_v3	1086743	PF3D7_1025500	As84Asn
Pf3D7_10_v3	1086982	PF3D7_1025500	Ser4Asn
Pf3D7_10_v3	1098832	PF3D7_1026000	Glu294Lys
Pf3D7_10_v3	1140750	PF3D7_1027300	Asn341As
Pf3D7_10_v3	1140856	PF3D7_1027300	Lys305Asn
Pf3D7_10_v3	1173727	PF3D7_1028500	As307His
Pf3D7_10_v3	1174377	PF3D7_1028500	Ile90Lys
Pf3D7_10_v3	1194813	PF3D7_1029100	Lys1368Met
Pf3D7_10_v3	1234635	PF3D7_1030300	Cys790Gly
Pf3D7_10_v3	1253643	PF3D7_1031000	Val143Ala
Pf3D7_10_v3	1266765	PF3D7_1031400	Ser273Asn
Pf3D7_10_v3	1266965	PF3D7_1031400	Ser340Arg
Pf3D7_10_v3	1268397	PF3D7_1031400	Ser817he
Pf3D7_10_v3	1271386	PF3D7_1031500	Thr287Ala
Pf3D7_10_v3	1277579	PF3D7_1031600	Ser573Ala
Pf3D7_10_v3	1293693	PF3D7_1032100	Lys65Asn
Pf3D7_10_v3	1294103	PF3D7_1032100	Thr202Asn
Pf3D7_10_v3	1295133	PF3D7_1032100	Glu545As
Pf3D7_10_v3	1302612	PF3D7_1032400	Glu456As
Pf3D7_10_v3	1318834	PF3D7_1032900	Leu706Ile
Pf3D7_10_v3	1325994	PF3D7_1033100	Asn815Tyr
Pf3D7_10_v3	1325996	PF3D7_1033100	Glu814Gly
Pf3D7_10_v3	1335368	PF3D7_1033200	Asn49Lys
Pf3D7_10_v3	1336213	PF3D7_1033200	Gly331As
Pf3D7_10_v3	1336216	PF3D7_1033200	ro332Arg
Pf3D7_10_v3	1353123	PF3D7_1033800	Glu398Lys
Pf3D7_10_v3	1360448	PF3D7_1034000	Cys288Ser
Pf3D7_10_v3	1383711	PF3D7_1034900	Glu88Lys
Pf3D7_10_v3	1383789	PF3D7_1034900	Asn114His
Pf3D7_10_v3	1388290	PF3D7_1035000	he447Leu
Pf3D7_10_v3	1391877	PF3D7_1035100	Ala145ro
Pf3D7_10_v3	1392045	PF3D7_1035100	Ala201Thr
Pf3D7_10_v3	1392089	PF3D7_1035100	As215Glu
Pf3D7_10_v3	1392132	PF3D7_1035100	Ser230ro
Pf3D7_10_v3	1392155	PF3D7_1035100	Asn237Lys
Pf3D7_10_v3	1392421	PF3D7_1035100	Leu326His
Pf3D7_10_v3	1392423	PF3D7_1035100	Ile327he
Pf3D7_10_v3	1420858	PF3D7_1035800	Gln109ro
Pf3D7_10_v3	1421410	PF3D7_1035800	Gly293As
Pf3D7_10_v3	1427577	PF3D7_1036000	Gly151Arg
Pf3D7_10_v3	1427581	PF3D7_1036000	Ser152Tr
Pf3D7_10_v3	1453428	PF3D7_1036900	Ser1527Arg
Pf3D7_10_v3	1455531	PF3D7_1036900	Val826Leu
Pf3D7_10_v3	1455547	PF3D7_1036900	Lys820Asn
Pf3D7_10_v3	1455849	PF3D7_1036900	Thr720Ala
Pf3D7_10_v3	1456547	PF3D7_1036900	Ser487Asn
Pf3D7_10_v3	1471448	PF3D7_1037100	Lys260Asn
Pf3D7_10_v3	1478358	PF3D7_1037300	Ala163Gly
Pf3D7_10_v3	1483988	PF3D7_1037400	Asn456His
Pf3D7_10_v3	1489590	PF3D7_1037500	Glu544As
Pf3D7_10_v3	1563134	PF3D7_1038900	Glu109Ala
Pf3D7_10_v3	1603921	PF3D7_1040100	he288Ile
Pf3D7_10_v3	1606351	PF3D7_1040200	Asn106His
Pf3D7_10_v3	1623145	PF3D7_1040700	Ser194Gly
Pf3D7_10_v3	1623148	PF3D7_1040700	Ile195Val
Pf3D7_10_v3	1623153	PF3D7_1040700	Lys196Asn
Pf3D7_10_v3	1623218	PF3D7_1040700	Ser218Leu
Pf3D7_10_v3	1623220	PF3D7_1040700	Ile219Val
Pf3D7_10_v3	1623223	PF3D7_1040700	Ile220Leu
Pf3D7_10_v3	1623230	PF3D7_1040700	Ala222Glu
Pf3D7_10_v3	1632851	PF3D7_1041000	Lys100Arg
Pf3D7_10_v3	1639850	PF3D7_1041200	Ile150Val
Pf3D7_11_v3	624551	PF3D7_1116500	Ile61Thr
Pf3D7_11_v3	73495	PF3D7_1101300	Gly248Arg
Pf3D7_11_v3	73535	PF3D7_1101300	Asn234Lys
Pf3D7_11_v3	73539	PF3D7_1101300	Val233Gly
Pf3D7_11_v3	73546	PF3D7_1101300	Glu231Gln
Pf3D7_11_v3	73656	PF3D7_1101300	Gln194Arg
Pf3D7_11_v3	73657	PF3D7_1101300	Gln194Glu
Pf3D7_11_v3	73660	PF3D7_1101300	he193Leu
Pf3D7_11_v3	138745	PF3D7_1103000	Glu34Lys
Pf3D7_11_v3	154078	PF3D7_1103500	Ala148ro
Pf3D7_11_v3	216582	PF3D7_1104900	Lys586Asn
Pf3D7_11_v3	219273	PF3D7_1104900	His1483Gln
Pf3D7_11_v3	285086	PF3D7_1106800	Lys406Asn
Pf3D7_11_v3	302120	PF3D7_1107300	Met3056Ile
Pf3D7_11_v3	306844	PF3D7_1107300	he1482Ile
Pf3D7_11_v3	308403	PF3D7_1107300	Ile962Asn
Pf3D7_11_v3	374527	PF3D7_1108700	Arg112Gly
Pf3D7_11_v3	410293	PF3D7_1110300	Ser192Asn
Pf3D7_11_v3	419536	PF3D7_1110400	Ala1478Thr
Pf3D7_11_v3	480763	PF3D7_1112600	Ile62Val
Pf3D7_11_v3	493253	PF3D7_1113000	ro417His
Pf3D7_11_v3	525129	PF3D7_1113500	Ser213Asn
Pf3D7_11_v3	528149	PF3D7_1113600	Cys193Ser
Pf3D7_11_v3	535296	PF3D7_1113900	Thr402Ala
Pf3D7_11_v3	562039	PF3D7_1114900	Asn8Ile
Pf3D7_11_v3	565662	PF3D7_1114900	Asn1216As
Pf3D7_11_v3	573204	PF3D7_1115100	As35Tyr
Pf3D7_11_v3	596993	PF3D7_1115800	Cys71Ser
Pf3D7_11_v3	606434	PF3D7_1116000	Ile95Asn
Pf3D7_11_v3	627764	PF3D7_1116600	Asn506As
Pf3D7_11_v3	664656	PF3D7_1117400	Lys165Thr
Pf3D7_11_v3	690577	PF3D7_1118200	Asn328His
Pf3D7_11_v3	694799	PF3D7_1118300	Glu49Gln
Pf3D7_11_v3	695392	PF3D7_1118300	Lys246Asn
Pf3D7_11_v3	704721	PF3D7_1118500	Ala516Glu
Pf3D7_11_v3	709769	PF3D7_1118700	Glu504As
Pf3D7_11_v3	732003	PF3D7_1119400	Asn1370Tyr
Pf3D7_11_v3	749870	PF3D7_1119900	Asn240Ile
Pf3D7_11_v3	759564	PF3D7_1120000	Asn994Ser
Pf3D7_11_v3	783289	PF3D7_1120600	Arg56Ile
Pf3D7_11_v3	786975	PF3D7_1120700	Ser459Ile
Pf3D7_11_v3	806766	PF3D7_1121300	Asn106As
Pf3D7_11_v3	820976	PF3D7_1121700	Glu302Lys
Pf3D7_11_v3	825274	PF3D7_1121800	Thr1347Ile
Pf3D7_11_v3	857209	PF3D7_1122500	Met1285Ile
Pf3D7_11_v3	897820	PF3D7_1123000	Glu1851Lys
Pf3D7_11_v3	903176	PF3D7_1123000	Ser65Arg
Pf3D7_11_v3	922103	PF3D7_1123300	he94Tyr
Pf3D7_11_v3	929959	PF3D7_1123500	Ala1136Ser
Pf3D7_11_v3	949444	PF3D7_1124000	Asn205Tyr
Pf3D7_11_v3	949555	PF3D7_1124000	Leu242Val
Pf3D7_11_v3	953426	PF3D7_1124100	Glu973Gly
Pf3D7_11_v3	959183	PF3D7_1124200	Ala6Val
Pf3D7_11_v3	963449	PF3D7_1124300	As432His
Pf3D7_11_v3	1006055	PF3D7_1125700	Gln329Lys
Pf3D7_11_v3	1020526	PF3D7_1126100	Lys657Arg
Pf3D7_11_v3	1101866	PF3D7_1128300	Gln564Glu
Pf3D7_11_v3	1103204	PF3D7_1128300	he118Leu
Pf3D7_11_v3	1136617	PF3D7_1129300	Ser73Tyr
Pf3D7_11_v3	1147099	PF3D7_1129600	Lys782Asn
Pf3D7_11_v3	1156791	PF3D7_1129900	Thr119Ala
Pf3D7_11_v3	1172682	PF3D7_1130500	he335Ile
Pf3D7_11_v3	1217799	PF3D7_1131600	Ile427Leu
Pf3D7_11_v3	1219432	PF3D7_1131600	Gly971As
Pf3D7_11_v3	1223752	PF3D7_1131600	Asn2411Ile
Pf3D7_11_v3	1229358	PF3D7_1131800	Glu865Lys
Pf3D7_11_v3	1230454	PF3D7_1131800	Met499Ile
Pf3D7_11_v3	1230502	PF3D7_1131800	Met483Ile
Pf3D7_11_v3	1245173	PF3D7_1132100	Ile482Met
Pf3D7_11_v3	1245988	PF3D7_1132100	Tyr211Asn
Pf3D7_11_v3	1246366	PF3D7_1132100	Arg85Gly
Pf3D7_11_v3	1262452	PF3D7_1132500	Ser232Ala
Pf3D7_11_v3	1266276	PF3D7_1132600	Glu379Lys
Pf3D7_11_v3	1271693	PF3D7_1132800	he164Leu
Pf3D7_11_v3	1294446	PF3D7_1133400	Glu197As
Pf3D7_11_v3	1302395	PF3D7_1133700	Gln75Lys
Pf3D7_11_v3	1316190	PF3D7_1133900	Val905Ile
Pf3D7_11_v3	1384587	PF3D7_1135400	Glu177Lys
Pf3D7_11_v3	1391285	PF3D7_1135600	As255Glu
Pf3D7_11_v3	1404803	PF3D7_1136000	Ser233Asn
Pf3D7_11_v3	1426089	PF3D7_1136300	Asn1062Thr
Pf3D7_11_v3	1428233	PF3D7_1136400	Ser480Asn
Pf3D7_11_v3	1483415	PF3D7_1137900	Tyr14Cys
Pf3D7_11_v3	1535837	PF3D7_1138800	Glu1340As
Pf3D7_11_v3	1552315	PF3D7_1139100	Glu1377Gly
Pf3D7_11_v3	1586320	PF3D7_1139800	Met1905Ile
Pf3D7_11_v3	1596397	PF3D7_1140000	Met211Val
Pf3D7_11_v3	1601648	PF3D7_1140200	As318Gly
Pf3D7_11_v3	1611527	PF3D7_1140500	Glu476As
Pf3D7_11_v3	1623970	PF3D7_1140700	Lys2102Arg
Pf3D7_11_v3	1626657	PF3D7_1140700	As1206Glu
Pf3D7_11_v3	1626660	PF3D7_1140700	As1205Glu
Pf3D7_11_v3	1626663	PF3D7_1140700	As1204Glu
Pf3D7_11_v3	1682875	PF3D7_1142100	Ser2404Ala
Pf3D7_11_v3	1684083	PF3D7_1142100	Asn2001Ile
Pf3D7_11_v3	1696451	PF3D7_1142300	Ser268Thr
Pf3D7_11_v3	1698304	PF3D7_1142300	His886Tyr
Pf3D7_11_v3	1724174	PF3D7_1143100	Asn230As
Pf3D7_11_v3	1738340	PF3D7_1143500	Lys564Glu
Pf3D7_11_v3	1793585	PF3D7_1145200	Gln596Glu
Pf3D7_11_v3	1813804	PF3D7_1145700	As129Val
Pf3D7_11_v3	1814053	PF3D7_1145700	Asn212Ser
Pf3D7_11_v3	1822618	PF3D7_1146000	Thr118Ala
Pf3D7_11_v3	1839638	PF3D7_1146700	Asn732Tyr
Pf3D7_11_v3	1844447	PF3D7_1146800	Thr2922Asn
Pf3D7_11_v3	1847775	PF3D7_1146800	Tyr1813Asn
Pf3D7_11_v3	1848881	PF3D7_1146800	Met1444Lys
Pf3D7_11_v3	1851659	PF3D7_1146800	Asn518Ser
Pf3D7_11_v3	1851677	PF3D7_1146800	Asn512Ser
Pf3D7_11_v3	1864522	PF3D7_1147000	Ser946Ala
Pf3D7_11_v3	1877996	PF3D7_1147200	ro1617Gln
Pf3D7_11_v3	1885174	PF3D7_1147300	Ala467Glu
Pf3D7_11_v3	1885318	PF3D7_1147300	Thr515Ile
Pf3D7_11_v3	2001911	PF3D7_1149600	Ser248Tr
Pf3D7_11_v3	2019456	PF3D7_1150200	Lys92Arg
Pf3D7_11_v3	410228	PF3D7_1110300	Cys214Ser
Pf3D7_12_v3	140937	PF3D7_1202300	Ser5579Ala
Pf3D7_12_v3	24378	PF3D7_1200100	Thr2140Ala
Pf3D7_12_v3	24394	PF3D7_1200100	Thr2145Ser
Pf3D7_12_v3	38457	PF3D7_1200400	Gly1919Ser
Pf3D7_12_v3	57149	PF3D7_1200610	Ser96Asn
Pf3D7_12_v3	111868	PF3D7_1202000	Met297Ile
Pf3D7_12_v3	125717	PF3D7_1202300	Arg1789Leu
Pf3D7_12_v3	134459	PF3D7_1202300	Ala3721Val
Pf3D7_12_v3	155274	PF3D7_1202600	As69Asn
Pf3D7_12_v3	158434	PF3D7_1202700	Asn68As
Pf3D7_12_v3	158690	PF3D7_1202700	Ile153Lys
Pf3D7_12_v3	160986	PF3D7_1202800	Ala59Thr
Pf3D7_12_v3	172022	PF3D7_1203100	Glu39Lys
Pf3D7_12_v3	179731	PF3D7_1203400	As524Asn
Pf3D7_12_v3	230529	PF3D7_1205300	Ser23ro
Pf3D7_12_v3	243438	PF3D7_1205500	Asn210As
Pf3D7_12_v3	257517	PF3D7_1205800	Gly384As
Pf3D7_12_v3	257609	PF3D7_1205800	Asn415As
Pf3D7_12_v3	324864	PF3D7_1207100	Ser665Arg
Pf3D7_12_v3	347111	PF3D7_1207400	Val354Ile
Pf3D7_12_v3	370582	PF3D7_1208100	Val2850Ile
Pf3D7_12_v3	377095	PF3D7_1208200	Arg140Gly
Pf3D7_12_v3	383323	PF3D7_1208200	Ile2216Leu
Pf3D7_12_v3	386622	PF3D7_1208200	Lys3315Asn
Pf3D7_12_v3	387170	PF3D7_1208200	Ile3498Thr
Pf3D7_12_v3	408020	PF3D7_1208800	As377Glu
Pf3D7_12_v3	419079	PF3D7_1208900	As1226His
Pf3D7_12_v3	425262	PF3D7_1209100	Arg250Ser
Pf3D7_12_v3	460355	PF3D7_1210200	Ser442he
Pf3D7_12_v3	468535	PF3D7_1210400	Val258Ala
Pf3D7_12_v3	468536	PF3D7_1210400	Val258Ile
Pf3D7_12_v3	468545	PF3D7_1210400	Val255Ile
Pf3D7_12_v3	481337	PF3D7_1210900	Ala249Ser
Pf3D7_12_v3	488413	PF3D7_1211000	Gly1349As
Pf3D7_12_v3	496300	PF3D7_1211200	Arg363Ser
Pf3D7_12_v3	552565	PF3D7_1212500	Tyr430he
Pf3D7_12_v3	590699	PF3D7_1213800	Ala579Glu
Pf3D7_12_v3	631879	PF3D7_1215400	Cys378he
Pf3D7_12_v3	638469	PF3D7_1215700	Met137Ile
Pf3D7_12_v3	642441	PF3D7_1215900	Asn297Ser
Pf3D7_12_v3	642444	PF3D7_1215900	Asn298Ser
Pf3D7_12_v3	642447	PF3D7_1215900	Asn299Ser
Pf3D7_12_v3	644845	PF3D7_1216000	he103Leu
Pf3D7_12_v3	710243	PF3D7_1218200	Glu1808Val
Pf3D7_12_v3	712128	PF3D7_1218200	His1180Tyr
Pf3D7_12_v3	713217	PF3D7_1218200	As817Tyr
Pf3D7_12_v3	713999	PF3D7_1218200	Ser556Ile
Pf3D7_12_v3	741810	PF3D7_1218900	Lys446Asn
Pf3D7_12_v3	767792	PF3D7_1219300	Thr1878Ser
Pf3D7_12_v3	767829	PF3D7_1219300	Ala1866Thr
Pf3D7_12_v3	790020	PF3D7_1219600	Cys168Tyr
Pf3D7_12_v3	809015	PF3D7_1220300	Val441Leu
Pf3D7_12_v3	811353	PF3D7_1220300	Leu1220Ser
Pf3D7_12_v3	812066	PF3D7_1220300	His1458Asn
Pf3D7_12_v3	837580	PF3D7_1221000	Asn2108As
Pf3D7_12_v3	842382	PF3D7_1221000	Leu507Ser
Pf3D7_12_v3	843693	PF3D7_1221000	Glu70Gly
Pf3D7_12_v3	862137	PF3D7_1221500	Ser626ro
Pf3D7_12_v3	893303	PF3D7_1222400	Asn908Ser
Pf3D7_12_v3	895047	PF3D7_1222400	Gln1489His
Pf3D7_12_v3	907387	PF3D7_1222600	Met62Arg
Pf3D7_12_v3	912969	PF3D7_1222600	Glu1923Lys
Pf3D7_12_v3	913646	PF3D7_1222600	Ile2148Met
Pf3D7_12_v3	938341	PF3D7_1223300	Thr100Ile
Pf3D7_12_v3	974691	PF3D7_1224000	Leu107Ser
Pf3D7_12_v3	1015412	PF3D7_1225000	Gly813Arg
Pf3D7_12_v3	1068436	PF3D7_1226400	His634Asn
Pf3D7_12_v3	1073533	PF3D7_1226500	Leu359Ile
Pf3D7_12_v3	1108007	PF3D7_1227300	Asn919Lys
Pf3D7_12_v3	1109231	PF3D7_1227400	Met1147Leu
Pf3D7_12_v3	1127001	PF3D7_1227600	Met738Ile
Pf3D7_12_v3	1130385	PF3D7_1227700	Glu343Lys
Pf3D7_12_v3	1131431	PF3D7_1227700	Cys86Arg
Pf3D7_12_v3	1157518	PF3D7_1228400	Glu1389As
Pf3D7_12_v3	1161883	PF3D7_1228600	Glu360Gln
Pf3D7_12_v3	1181606	PF3D7_1228900	Gly620As
Pf3D7_12_v3	1207481	PF3D7_1229300	Asn831As
Pf3D7_12_v3	1236670	PF3D7_1230000	Ser536Leu
Pf3D7_12_v3	1318986	PF3D7_1231800	Val1431Ile
Pf3D7_12_v3	1381781	PF3D7_1233400	As200Asn
Pf3D7_12_v3	1397480	PF3D7_1233600	Asn3925Ile
Pf3D7_12_v3	1421716	PF3D7_1234100	Tyr2435Asn
Pf3D7_12_v3	1462292	PF3D7_1235100	Ala45Thr
Pf3D7_12_v3	1478177	PF3D7_1235400	Glu613Val
Pf3D7_12_v3	1492471	PF3D7_1235800	Gly1127Glu
Pf3D7_12_v3	1499630	PF3D7_1235900	Ile594Met
Pf3D7_12_v3	1503033	PF3D7_1236000	As66Glu
Pf3D7_12_v3	1504022	PF3D7_1236000	Asn396Ile
Pf3D7_12_v3	1534932	PF3D7_1236900	Gln282Lys
Pf3D7_12_v3	1563859	PF3D7_1237500	Lys907Asn
Pf3D7_12_v3	1602251	PF3D7_1238600	Lys149Thr
Pf3D7_12_v3	1602395	PF3D7_1238600	Ser101Asn
Pf3D7_12_v3	1640906	PF3D7_1239200	Glu2071Gly
Pf3D7_12_v3	1743026	PF3D7_1240900	Leu2161ro
Pf3D7_12_v3	1796998	PF3D7_1242400	Asn212Ile
Pf3D7_12_v3	1798713	PF3D7_1242500	Gly24Ala
Pf3D7_12_v3	1818939	PF3D7_1243400	Glu68Gln
Pf3D7_12_v3	1860018	PF3D7_1244400	Arg121Ser
Pf3D7_12_v3	1903406	PF3D7_1245600	Ser554Tr
Pf3D7_12_v3	1903476	PF3D7_1245600	Leu531Ile
Pf3D7_12_v3	1909285	PF3D7_1245800	Thr273Ser
Pf3D7_12_v3	1932159	PF3D7_1246400	As64Asn
Pf3D7_12_v3	1939514	PF3D7_1246700	Ile291Asn
Pf3D7_12_v3	1945001	PF3D7_1246900	Lys268Arg
Pf3D7_12_v3	2013615	PF3D7_1249300	As325Asn
Pf3D7_12_v3	2019483	PF3D7_1249600	Glu788Ala
Pf3D7_12_v3	2023683	PF3D7_1249700	Gln833His
Pf3D7_12_v3	2038062	PF3D7_1249800	Asn597Lys
Pf3D7_12_v3	2045399	PF3D7_1250100	Ser3011Ala
Pf3D7_12_v3	2069157	PF3D7_1250400	Asn586Lys
Pf3D7_12_v3	2079007	PF3D7_1250800	Thr355Arg
Pf3D7_12_v3	2080331	PF3D7_1250800	Glu796As
Pf3D7_12_v3	2155525	PF3D7_1252700	Gln252Glu
Pf3D7_12_v3	2205517	PF3D7_1254100	Ile231Leu
Pf3D7_12_v3	2205526	PF3D7_1254100	Ser234Gly
Pf3D7_12_v3	2205542	PF3D7_1254100	Thr239Ser
Pf3D7_12_v3	2205549	PF3D7_1254100	Leu241he
Pf3D7_12_v3	2205554	PF3D7_1254100	Val243Gly
Pf3D7_12_v3	2205556	PF3D7_1254100	ro244Thr
Pf3D7_12_v3	2205565	PF3D7_1254100	Thr247Ala
Pf3D7_12_v3	2205569	PF3D7_1254100	Ser248Tyr
Pf3D7_12_v3	2205588	PF3D7_1254100	As254Glu
Pf3D7_12_v3	2235197	PF3D7_1255000	Ala148Val
Pf3D7_12_v3	2235254	PF3D7_1255000	Val167Ala
Pf3D7_12_v3	2235265	PF3D7_1255000	ro171Ala
Pf3D7_12_v3	2235272	PF3D7_1255000	Ala173Gly
Pf3D7_12_v3	2235277	PF3D7_1255000	Glu175Lys
Pf3D7_12_v3	2235323	PF3D7_1255000	As190Val
Pf3D7_12_v3	2235324	PF3D7_1255000	As190Glu
Pf3D7_12_v3	2235358	PF3D7_1255000	Asn202His
Pf3D7_12_v3	2235360	PF3D7_1255000	Asn202Lys
Pf3D7_12_v3	2235370	PF3D7_1255000	As206Asn
Pf3D7_12_v3	2235424	PF3D7_1255000	Leu224Ile
Pf3D7_12_v3	2238951	PF3D7_1255100	Arg196Lys
Pf3D7_12_v3	2238954	PF3D7_1255100	Glu197Ala
Pf3D7_12_v3	2238955	PF3D7_1255100	Glu197As
Pf3D7_12_v3	2238959	PF3D7_1255100	Val199Ile
Pf3D7_12_v3	2201778	PF3D7_1254000	As45Asn
Pf3D7_13_v3	90355	PF3D7_1301600	Glu1000Lys
Pf3D7_13_v3	127110	PF3D7_1302300	Thr11Ile
Pf3D7_13_v3	143827	PF3D7_1302600	Asn90Ser
Pf3D7_13_v3	148727	PF3D7_1302700	ro1185Gln
Pf3D7_13_v3	149273	PF3D7_1302700	Asn1367Ser
Pf3D7_13_v3	149713	PF3D7_1302700	His1454Tyr
Pf3D7_13_v3	157281	PF3D7_1302900	Leu764Met
Pf3D7_13_v3	159493	PF3D7_1303100	Val83Leu
Pf3D7_13_v3	163733	PF3D7_1303300	he273Leu
Pf3D7_13_v3	166991	PF3D7_1303400	Ser364Leu
Pf3D7_13_v3	173422	PF3D7_1303500	Val790he
Pf3D7_13_v3	197594	PF3D7_1303800	Arg5023Ser
Pf3D7_13_v3	201616	PF3D7_1303800	Ser3682Leu
Pf3D7_13_v3	206999	PF3D7_1303800	Glu1888Lys
Pf3D7_13_v3	208301	PF3D7_1303800	Ser1454ro
Pf3D7_13_v3	208516	PF3D7_1303800	Gly1382Val
Pf3D7_13_v3	210156	PF3D7_1303800	Lys835Asn
Pf3D7_13_v3	224636	PF3D7_1304100	Leu29Met
Pf3D7_13_v3	239066	PF3D7_1304600	Cys569he
Pf3D7_13_v3	240170	PF3D7_1304600	Ser937Asn
Pf3D7_13_v3	250481	PF3D7_1305000	Asn1057Ser
Pf3D7_13_v3	256958	PF3D7_1305300	Asn3409As
Pf3D7_13_v3	295280	PF3D7_1306300	Ile581Val
Pf3D7_13_v3	308872	PF3D7_1306500	Ile2629Val
Pf3D7_13_v3	319032	PF3D7_1306700	Asn235Ile
Pf3D7_13_v3	348092	PF3D7_1307700	As1190Asn
Pf3D7_13_v3	366693	PF3D7_1308200	Lys534Arg
Pf3D7_13_v3	378229	PF3D7_1308400	His4568Tyr
Pf3D7_13_v3	383744	PF3D7_1308400	Leu2777Val
Pf3D7_13_v3	388997	PF3D7_1308400	His1026As
Pf3D7_13_v3	389114	PF3D7_1308400	His987Asn
Pf3D7_13_v3	389122	PF3D7_1308400	Arg984Lys
Pf3D7_13_v3	399001	PF3D7_1308600	As651Tyr
Pf3D7_13_v3	425044	PF3D7_1309200	As271Glu
Pf3D7_13_v3	429103	PF3D7_1309300	Ile181Leu
Pf3D7_13_v3	432612	PF3D7_1309400	As241Tyr
Pf3D7_13_v3	433392	PF3D7_1309400	As501Asn
Pf3D7_13_v3	434083	PF3D7_1309400	Gln731Arg
Pf3D7_13_v3	434313	PF3D7_1309400	Ala808Thr
Pf3D7_13_v3	435375	PF3D7_1309400	Glu1162Lys
Pf3D7_13_v3	435377	PF3D7_1309400	Glu1162As
Pf3D7_13_v3	444096	PF3D7_1309700	Lys1278Glu
Pf3D7_13_v3	452988	PF3D7_1310100	Ser864Asn
Pf3D7_13_v3	473459	PF3D7_1310800	Tyr515he
Pf3D7_13_v3	474777	PF3D7_1310800	Leu76Val
Pf3D7_13_v3	476664	PF3D7_1310900	Gln148Glu
Pf3D7_13_v3	480633	PF3D7_1311100	he427Leu
Pf3D7_13_v3	484433	PF3D7_1311300	Val77Ile
Pf3D7_13_v3	501956	PF3D7_1311800	Ser56Asn
Pf3D7_13_v3	525056	PF3D7_1312450	Lys55Thr
Pf3D7_13_v3	525057	PF3D7_1312450	Lys55Gln
Pf3D7_13_v3	525212	PF3D7_1312450	Ile3Lys
Pf3D7_13_v3	533155	PF3D7_1312700	Lys268Asn
Pf3D7_13_v3	550652	PF3D7_1312900	His527Asn
Pf3D7_13_v3	562683	PF3D7_1313100	Arg2133Ser
Pf3D7_13_v3	573846	PF3D7_1313500	Arg1513Gly
Pf3D7_13_v3	575376	PF3D7_1313500	Glu1003Lys
Pf3D7_13_v3	581082	PF3D7_1313600	Arg1512Gly
Pf3D7_13_v3	587440	PF3D7_1313700	Ile124Leu
Pf3D7_13_v3	603758	PF3D7_1314000	Lys259Thr
Pf3D7_13_v3	618158	PF3D7_1314200	Asn2276Ser
Pf3D7_13_v3	627157	PF3D7_1314700	As330Ala
Pf3D7_13_v3	661126	PF3D7_1315800	Lys46Arg
Pf3D7_13_v3	674525	PF3D7_1316100	Arg270Leu
Pf3D7_13_v3	680090	PF3D7_1316200	Leu18Val
Pf3D7_13_v3	722097	PF3D7_1317200	Lys46Thr
Pf3D7_13_v3	724990	PF3D7_1317200	Met1010Ile
Pf3D7_13_v3	725094	PF3D7_1317200	Ser1045Thr
Pf3D7_13_v3	727273	PF3D7_1317200	Asn1771Lys
Pf3D7_13_v3	754133	PF3D7_1318300	Thr75Ile
Pf3D7_13_v3	780114	PF3D7_1318900	Asn61As
Pf3D7_13_v3	786184	PF3D7_1319000	Ser692Ile
Pf3D7_13_v3	812120	PF3D7_1319600	Cys645Tyr
Pf3D7_13_v3	831544	PF3D7_1320000	Asn671As
Pf3D7_13_v3	840764	PF3D7_1320300	As68Tyr
Pf3D7_13_v3	852839	PF3D7_1320700	Lys1060Glu
Pf3D7_13_v3	852857	PF3D7_1320700	Thr1066Ala
Pf3D7_13_v3	853758	PF3D7_1320700	Ser1366Asn
Pf3D7_13_v3	861469	PF3D7_1321100	Arg3439Ser
Pf3D7_13_v3	894549	PF3D7_1321500	Glu78As
Pf3D7_13_v3	956810	PF3D7_1322600	As229Gly
Pf3D7_13_v3	986716	PF3D7_1323800	ro648Ala
Pf3D7_13_v3	1001185	PF3D7_1324200	Gln132Lys
Pf3D7_13_v3	1010315	PF3D7_1324300	Val2997Ile
Pf3D7_13_v3	1011895	PF3D7_1324300	Glu2470Ala
Pf3D7_13_v3	1015793	PF3D7_1324300	Gly1171Arg
Pf3D7_13_v3	1015815	PF3D7_1324300	As1163Glu
Pf3D7_13_v3	1019008	PF3D7_1324300	Asn99Ser
Pf3D7_13_v3	1029281	PF3D7_1324600	he213Cys
Pf3D7_13_v3	1030142	PF3D7_1324600	Lys500Met
Pf3D7_13_v3	1054125	PF3D7_1325400	Asn459Tyr
Pf3D7_13_v3	1062147	PF3D7_1325400	His3133Asn
Pf3D7_13_v3	1074522	PF3D7_1325800	Val1126Ala
Pf3D7_13_v3	1074612	PF3D7_1325800	As1156Val
Pf3D7_13_v3	1075150	PF3D7_1325800	Lys1335Asn
Pf3D7_13_v3	1083226	PF3D7_1325900	Lys454Asn
Pf3D7_13_v3	1101666	PF3D7_1326500	Glu1391Gln
Pf3D7_13_v3	1102695	PF3D7_1326500	Met1048Val
Pf3D7_13_v3	1117305	PF3D7_1326600	Ser3144Asn
Pf3D7_13_v3	1125635	PF3D7_1326700	Ile119Thr
Pf3D7_13_v3	1131872	PF3D7_1326900	Arg392Lys
Pf3D7_13_v3	1132407	PF3D7_1326900	Glu214Gln
Pf3D7_13_v3	1150877	PF3D7_1327300	ro1720Gln
Pf3D7_13_v3	1191727	PF3D7_1328200	he1703Leu
Pf3D7_13_v3	1232759	PF3D7_1329100	Arg430Ile
Pf3D7_13_v3	1253847	PF3D7_1329500	As597Tyr
Pf3D7_13_v3	1259442	PF3D7_1329600	Asn140Lys
Pf3D7_13_v3	1298800	PF3D7_1331000	Asn158Lys
Pf3D7_13_v3	1314132	PF3D7_1331500	Gly70Ala
Pf3D7_13_v3	1314283	PF3D7_1331500	Ile120Met
Pf3D7_13_v3	1339327	PF3D7_1332400	Asn123As
Pf3D7_13_v3	1373938	PF3D7_1333600	Thr1154Ala
Pf3D7_13_v3	1374051	PF3D7_1333600	Asn1116Ser
Pf3D7_13_v3	1374700	PF3D7_1333600	As900Asn
Pf3D7_13_v3	1387187	PF3D7_1333900	Lys710Asn
Pf3D7_13_v3	1406274	PF3D7_1334500	Lys413Asn
Pf3D7_13_v3	1419292	PF3D7_1335100	As284Tyr
Pf3D7_13_v3	1419507	PF3D7_1335100	As212Val
Pf3D7_13_v3	1419559	PF3D7_1335100	Glu195Lys
Pf3D7_13_v3	1461127	PF3D7_1335700	Asn67Ile
Pf3D7_13_v3	1464998	PF3D7_1335900	Tyr541he
Pf3D7_13_v3	1465671	PF3D7_1335900	Asn317As
Pf3D7_13_v3	1465729	PF3D7_1335900	As297Glu
Pf3D7_13_v3	1476755	PF3D7_1336300	Asn141Lys
Pf3D7_13_v3	1492427	PF3D7_1337000	Asn628Tyr
Pf3D7_13_v3	1498663	PF3D7_1337200	Asn263As
Pf3D7_13_v3	1503936	PF3D7_1337300	As308Asn
Pf3D7_13_v3	1534775	PF3D7_1337900	Ser90Cys
Pf3D7_13_v3	1552877	PF3D7_1338400	Glu76Gly
Pf3D7_13_v3	1569908	PF3D7_1338900	Tyr421he
Pf3D7_13_v3	1570622	PF3D7_1338900	Lys183Arg
Pf3D7_13_v3	1589260	PF3D7_1339600	Ile286Thr
Pf3D7_13_v3	1600480	PF3D7_1339900	Asn694Tyr
Pf3D7_13_v3	1607354	PF3D7_1340300	As11Gly
Pf3D7_13_v3	1614316	PF3D7_1340500	Ile830Met
Pf3D7_13_v3	1618555	PF3D7_1340600	Ile392Val
Pf3D7_13_v3	1687426	PF3D7_1342900	Val2182Ile
Pf3D7_13_v3	1690858	PF3D7_1342900	Glu1038Lys
Pf3D7_13_v3	1692803	PF3D7_1342900	Met389Ile
Pf3D7_13_v3	1770299	PF3D7_1344200	he391Leu
Pf3D7_13_v3	1770919	PF3D7_1344200	Asn597Lys
Pf3D7_13_v3	1820776	PF3D7_1345400	As175Glu
Pf3D7_13_v3	1831896	PF3D7_1345800	As19Asn
Pf3D7_13_v3	1833020	PF3D7_1345800	Lys393Asn
Pf3D7_13_v3	1871988	PF3D7_1346500	Leu23Val
Pf3D7_13_v3	1878919	PF3D7_1346800	Ile426Leu
Pf3D7_13_v3	1879411	PF3D7_1346800	Leu262he
Pf3D7_13_v3	1880059	PF3D7_1346800	Val46Leu
Pf3D7_13_v3	1890737	PF3D7_1347200	Val129Ile
Pf3D7_13_v3	1890908	PF3D7_1347200	Gly72Ser
Pf3D7_13_v3	1891015	PF3D7_1347200	he36Ser
Pf3D7_13_v3	1910058	PF3D7_1347700	Gln367Lys
Pf3D7_13_v3	1933285	PF3D7_1348300	Ile146Lys
Pf3D7_13_v3	1933300	PF3D7_1348300	Ile141Lys
Pf3D7_13_v3	1933313	PF3D7_1348300	Lys137Gln
Pf3D7_13_v3	1960899	PF3D7_1348800	Lys352Asn
Pf3D7_13_v3	1963439	PF3D7_1348800	Glu1149As
Pf3D7_13_v3	1981673	PF3D7_1349300	Ile1469Leu
Pf3D7_13_v3	1988624	PF3D7_1349500	As2331Asn
Pf3D7_13_v3	2017993	PF3D7_1350500	Leu270Ser
Pf3D7_13_v3	2034995	PF3D7_1351000	Asn386Lys
Pf3D7_13_v3	2036054	PF3D7_1351000	Asn739Lys
Pf3D7_13_v3	2065959	PF3D7_1351800	Lys86Asn
Pf3D7_13_v3	2072570	PF3D7_1352000	Lys1085Arg
Pf3D7_13_v3	2087739	PF3D7_1352400	he116Tyr
Pf3D7_13_v3	2114359	PF3D7_1352900	Arg516Lys
Pf3D7_13_v3	2133210	PF3D7_1353300	Glu1689Lys
Pf3D7_13_v3	2166117	PF3D7_1354300	As434Asn
Pf3D7_13_v3	2179412	PF3D7_1354700	Lys151Gln
Pf3D7_13_v3	2182261	PF3D7_1354800	Val180Ala
Pf3D7_13_v3	2185945	PF3D7_1354900	Leu637Val
Pf3D7_13_v3	2203281	PF3D7_1355600	Thr340Ile
Pf3D7_13_v3	2261335	PF3D7_1356800	Ser3917Thr
Pf3D7_13_v3	2303017	PF3D7_1358000	As308Asn
Pf3D7_13_v3	2343473	PF3D7_1359000	Tyr793Ser
Pf3D7_13_v3	2345648	PF3D7_1359000	he68Cys
Pf3D7_13_v3	2374289	PF3D7_1359600	Ile803Asn
Pf3D7_13_v3	2376180	PF3D7_1359600	Met1433Ile
Pf3D7_13_v3	2384181	PF3D7_1359700	Ser1006Asn
Pf3D7_13_v3	2390036	PF3D7_1359700	As2958Asn
Pf3D7_13_v3	2396358	PF3D7_1359900	Ser129Gly
Pf3D7_13_v3	2413582	PF3D7_1360500	Thr20Lys
Pf3D7_13_v3	2426654	PF3D7_1360700	Asn958Tyr
Pf3D7_13_v3	2458390	PF3D7_1361200	Val1044Leu
Pf3D7_13_v3	2497299	PF3D7_1362400	Ser459Leu
Pf3D7_13_v3	2498699	PF3D7_1362400	Tyr926Asn
Pf3D7_13_v3	2505158	PF3D7_1362500	Lys614Asn
Pf3D7_13_v3	2506374	PF3D7_1362600	ro76Gln
Pf3D7_13_v3	2526475	PF3D7_1362900	Asn39Ser
Pf3D7_13_v3	2572875	PF3D7_1364200	Arg1471Lys
Pf3D7_13_v3	2586996	PF3D7_1364400	Lys655Asn
Pf3D7_13_v3	2596871	PF3D7_1364500	Gln161His
Pf3D7_13_v3	2642004	PF3D7_1366300	Asn3121Ile
Pf3D7_13_v3	2645748	PF3D7_1366300	Asn1873Ser
Pf3D7_13_v3	2648210	PF3D7_1366300	As1052Glu
Pf3D7_13_v3	2651180	PF3D7_1366300	Thr452Ile
Pf3D7_13_v3	2685736	PF3D7_1367300	Ser199Asn
Pf3D7_13_v3	2728402	PF3D7_1368700	Asn252As
Pf3D7_13_v3	2763569	PF3D7_1369400	As1233Ala
Pf3D7_13_v3	2774778	PF3D7_1369600	Asn703As
Pf3D7_13_v3	2788185	PF3D7_1370300	Gln72Glu
Pf3D7_13_v3	2788847	PF3D7_1370300	Lys228Asn
Pf3D7_13_v3	2788910	PF3D7_1370300	Asn249Lys
Pf3D7_13_v3	2861065	PF3D7_1372700	he224Tyr
Pf3D7_13_v3	2869822	PF3D7_1373000	ro223His
Pf3D7_13_v3	2869824	PF3D7_1373000	Gly224Ser
Pf3D7_13_v3	2869827	PF3D7_1373000	Ile225Val
Pf3D7_13_v3	2869833	PF3D7_1373000	Lys227Gln
Pf3D7_13_v3	2869837	PF3D7_1373000	Thr228Asn
Pf3D7_13_v3	2870049	PF3D7_1373000	Ile299Val
Pf3D7_13_v3	2872125	PF3D7_1373100	Lys254Arg
Pf3D7_13_v3	2872143	PF3D7_1373100	Lys248Thr
Pf3D7_13_v3	2872146	PF3D7_1373100	Ala247Val
Pf3D7_13_v3	2872158	PF3D7_1373100	Ala243Val
Pf3D7_13_v3	2872166	PF3D7_1373100	As240Glu
Pf3D7_13_v3	2872176	PF3D7_1373100	Gly237Glu
Pf3D7_14_v3	66870	PF3D7_1401700	Gln71ro
Pf3D7_14_v3	66882	PF3D7_1401700	Leu67Ser
Pf3D7_14_v3	7453	PF3D7_1400200	Glu284Lys
Pf3D7_14_v3	7486	PF3D7_1400200	His273Tyr
Pf3D7_14_v3	7490	PF3D7_1400200	Asn271Lys
Pf3D7_14_v3	7650	PF3D7_1400200	Thr218Lys
Pf3D7_14_v3	7654	PF3D7_1400200	As217Asn
Pf3D7_14_v3	14278	PF3D7_1400400	Thr288Ala
Pf3D7_14_v3	14280	PF3D7_1400400	Ser287Ile
Pf3D7_14_v3	14302	PF3D7_1400400	Ala280Ser
Pf3D7_14_v3	14303	PF3D7_1400400	Asn279Lys
Pf3D7_14_v3	14308	PF3D7_1400400	Lys278Gln
Pf3D7_14_v3	14316	PF3D7_1400400	Glu275Gly
Pf3D7_14_v3	14326	PF3D7_1400400	Thr272Ser
Pf3D7_14_v3	14329	PF3D7_1400400	Thr271Ala
Pf3D7_14_v3	27832	PF3D7_1400800	Val147Ala
Pf3D7_14_v3	82051	PF3D7_1402100	Asn311Tyr
Pf3D7_14_v3	82052	PF3D7_1402100	Asn311Ser
Pf3D7_14_v3	102258	PF3D7_1402800	As471Val
Pf3D7_14_v3	103619	PF3D7_1402800	Val925Ile
Pf3D7_14_v3	120303	PF3D7_1403200	Lys214Asn
Pf3D7_14_v3	121862	PF3D7_1403300	Ile1160Asn
Pf3D7_14_v3	136989	PF3D7_1403800	Leu1390he
Pf3D7_14_v3	140178	PF3D7_1403800	Asn327Lys
Pf3D7_14_v3	187490	PF3D7_1405400	Leu916he
Pf3D7_14_v3	207322	PF3D7_1405900	Glu588As
Pf3D7_14_v3	271953	PF3D7_1407600	Asn1721Lys
Pf3D7_14_v3	275440	PF3D7_1407600	Ile559Thr
Pf3D7_14_v3	312638	PF3D7_1408300	Asn24Tyr
Pf3D7_14_v3	331122	PF3D7_1408700	Ala5116Glu
Pf3D7_14_v3	334012	PF3D7_1408700	Ile4153Val
Pf3D7_14_v3	351830	PF3D7_1408900	Tyr73Cys
Pf3D7_14_v3	353508	PF3D7_1409000	Ala545Glu
Pf3D7_14_v3	404555	PF3D7_1410300	Glu4170Gln
Pf3D7_14_v3	407207	PF3D7_1410300	Leu3286Ile
Pf3D7_14_v3	413483	PF3D7_1410300	Met1194Leu
Pf3D7_14_v3	414880	PF3D7_1410300	Asn728Ser
Pf3D7_14_v3	416267	PF3D7_1410300	His266Tyr
Pf3D7_14_v3	421460	PF3D7_1410400	Val340Ala
Pf3D7_14_v3	469780	PF3D7_1411500	Gly203As
Pf3D7_14_v3	503506	PF3D7_1412400	As164His
Pf3D7_14_v3	513352	PF3D7_1412700	Lys330Asn
Pf3D7_14_v3	513373	PF3D7_1412700	Lys337Asn
Pf3D7_14_v3	529132	PF3D7_1413100	Asn540Lys
Pf3D7_14_v3	542246	PF3D7_1413700	Lys873Glu
Pf3D7_14_v3	542252	PF3D7_1413700	Lys871Glu
Pf3D7_14_v3	542269	PF3D7_1413700	Val865Glu
Pf3D7_14_v3	542301	PF3D7_1413700	Gln854His
Pf3D7_14_v3	564422	PF3D7_1414200	Ile276Val
Pf3D7_14_v3	586932	PF3D7_1414500	Ser98Thr
Pf3D7_14_v3	591757	PF3D7_1414600	Gln378Glu
Pf3D7_14_v3	673719	PF3D7_1416600	Leu1685His
Pf3D7_14_v3	711178	PF3D7_1417300	Asn503Lys
Pf3D7_14_v3	768508	PF3D7_1418100	Glu1634Lys
Pf3D7_14_v3	802733	PF3D7_1419300	Val6Ala
Pf3D7_14_v3	808765	PF3D7_1419400	As869Asn
Pf3D7_14_v3	822892	PF3D7_1419800	Glu391Gly
Pf3D7_14_v3	833873	PF3D7_1420100	As938Asn
Pf3D7_14_v3	852790	PF3D7_1420500	Tyr187Cys
Pf3D7_14_v3	871348	PF3D7_1421100	Val117Ile
Pf3D7_14_v3	885892	PF3D7_1421600	Val228Ile
Pf3D7_14_v3	903801	PF3D7_1422400	Ile1139Arg
Pf3D7_14_v3	903825	PF3D7_1422400	Ile1147Thr
Pf3D7_14_v3	903861	PF3D7_1422400	Ile1159Thr
Pf3D7_14_v3	915083	PF3D7_1422700	Gly422As
Pf3D7_14_v3	918874	PF3D7_1422800	Ala375Gly
Pf3D7_14_v3	925908	PF3D7_1423000	Lys174Gln
Pf3D7_14_v3	945618	PF3D7_1423400	Cys1009he
Pf3D7_14_v3	991493	PF3D7_1425400	Gln758His
Pf3D7_14_v3	1010059	PF3D7_1425800	Glu350As
Pf3D7_14_v3	1099780	PF3D7_1428100	As58Tyr
Pf3D7_14_v3	1156829	PF3D7_1429400	Tyr492he
Pf3D7_14_v3	1162607	PF3D7_1429400	Glu2418Val
Pf3D7_14_v3	1173778	PF3D7_1429800	he984Ile
Pf3D7_14_v3	1173779	PF3D7_1429800	he984Tyr
Pf3D7_14_v3	1179389	PF3D7_1429900	Asn874As
Pf3D7_14_v3	1227150	PF3D7_1431200	Gln290Glu
Pf3D7_14_v3	1234517	PF3D7_1431400	Ala870Val
Pf3D7_14_v3	1234797	PF3D7_1431400	As777Asn
Pf3D7_14_v3	1235118	PF3D7_1431400	Arg670Ser
Pf3D7_14_v3	1264188	PF3D7_1432200	His121Gln
Pf3D7_14_v3	1264318	PF3D7_1432200	Arg165Cys
Pf3D7_14_v3	1266657	PF3D7_1432200	His944Gln
Pf3D7_14_v3	1273526	PF3D7_1432300	Asn381Thr
Pf3D7_14_v3	1294462	PF3D7_1432800	Thr209Ser
Pf3D7_14_v3	1302168	PF3D7_1433100	Met709Ile
Pf3D7_14_v3	1303560	PF3D7_1433100	Ser1069Asn
Pf3D7_14_v3	1311206	PF3D7_1433300	Cys276Arg
Pf3D7_14_v3	1314330	PF3D7_1433400	Ile5083Thr
Pf3D7_14_v3	1317030	PF3D7_1433400	Asn4183Ser
Pf3D7_14_v3	1323520	PF3D7_1433400	ro2020Thr
Pf3D7_14_v3	1325938	PF3D7_1433400	Asn1214Tyr
Pf3D7_14_v3	1328316	PF3D7_1433400	Tr421Leu
Pf3D7_14_v3	1346311	PF3D7_1433700	Tyr895Cys
Pf3D7_14_v3	1361689	PF3D7_1433900	Met563Lys
Pf3D7_14_v3	1361690	PF3D7_1433900	Met563Ile
Pf3D7_14_v3	1362567	PF3D7_1433900	Ser856Thr
Pf3D7_14_v3	1363964	PF3D7_1433900	Lys1321Asn
Pf3D7_14_v3	1384341	PF3D7_1434500	Asn6109As
Pf3D7_14_v3	1398843	PF3D7_1434500	Asn1275His
Pf3D7_14_v3	1401180	PF3D7_1434500	Asn496Tyr
Pf3D7_14_v3	1404469	PF3D7_1434600	Thr53Ile
Pf3D7_14_v3	1419976	PF3D7_1435200	Asn93Ser
Pf3D7_14_v3	1429835	PF3D7_1435300	Val463Ile
Pf3D7_14_v3	1464443	PF3D7_1436100	Glu1019Gly
Pf3D7_14_v3	1471275	PF3D7_1436200	Glu1055Ala
Pf3D7_14_v3	1472635	PF3D7_1436200	Lys602Glu
Pf3D7_14_v3	1480824	PF3D7_1436300	ro350Ser
Pf3D7_14_v3	1489998	PF3D7_1436500	Leu431he
Pf3D7_14_v3	1518548	PF3D7_1437400	Lys493Asn
Pf3D7_14_v3	1521270	PF3D7_1437500	Tyr56As
Pf3D7_14_v3	1551151	PF3D7_1438400	Val380Ile
Pf3D7_14_v3	1558158	PF3D7_1438500	Tyr667he
Pf3D7_14_v3	1567654	PF3D7_1438700	Lys438Arg
Pf3D7_14_v3	1598045	PF3D7_1439300	Ile1132Met
Pf3D7_14_v3	1610959	PF3D7_1439500	Asn814Ser
Pf3D7_14_v3	1611154	PF3D7_1439500	Ser879Asn
Pf3D7_14_v3	1611159	PF3D7_1439500	As881Asn
Pf3D7_14_v3	1611201	PF3D7_1439500	Val895Met
Pf3D7_14_v3	1611289	PF3D7_1439500	Asn924Thr
Pf3D7_14_v3	1611296	PF3D7_1439500	Met926Ile
Pf3D7_14_v3	1611309	PF3D7_1439500	Ile931Leu
Pf3D7_14_v3	1611311	PF3D7_1439500	Ile931Met
Pf3D7_14_v3	1611339	PF3D7_1439500	Leu941Met
Pf3D7_14_v3	1625850	PF3D7_1440000	Val1840Ile
Pf3D7_14_v3	1628090	PF3D7_1440000	Ser1093Asn
Pf3D7_14_v3	1669892	PF3D7_1440900	Asn212Tyr
Pf3D7_14_v3	1687133	PF3D7_1441300	Gln1574Glu
Pf3D7_14_v3	1688727	PF3D7_1441300	Tyr2105Cys
Pf3D7_14_v3	1719714	PF3D7_1442400	Asn848Lys
Pf3D7_14_v3	1722232	PF3D7_1442400	Ile1688Val
Pf3D7_14_v3	1755328	PF3D7_1442900	Asn607Tyr
Pf3D7_14_v3	1755329	PF3D7_1442900	Asn607Ser
Pf3D7_14_v3	1770317	PF3D7_1443100	Thr345Asn
Pf3D7_14_v3	1835990	PF3D7_1444500	he823Leu
Pf3D7_14_v3	1837438	PF3D7_1444500	Arg341Gly
Pf3D7_14_v3	1864368	PF3D7_1445400	As351Glu
Pf3D7_14_v3	1891560	PF3D7_1446100	Glu183As
Pf3D7_14_v3	1915522	PF3D7_1446500	Tyr2776Asn
Pf3D7_14_v3	1968094	PF3D7_1448200	Gln635His
Pf3D7_14_v3	1975773	PF3D7_1448300	As551Asn
Pf3D7_14_v3	1976456	PF3D7_1448300	Arg323Thr
Pf3D7_14_v3	1993195	PF3D7_1448500	Val794he
Pf3D7_14_v3	2000162	PF3D7_1448700	Ile172Asn
Pf3D7_14_v3	2001567	PF3D7_1448800	Ala112Val
Pf3D7_14_v3	2004730	PF3D7_1449000	Gln141His
Pf3D7_14_v3	2010908	PF3D7_1449100	His682ro
Pf3D7_14_v3	2014805	PF3D7_1449200	Leu46Met
Pf3D7_14_v3	2018831	PF3D7_1449300	Glu442As
Pf3D7_14_v3	2031748	PF3D7_1449500	As167Tyr
Pf3D7_14_v3	2035151	PF3D7_1449600	Ile494Val
Pf3D7_14_v3	2035964	PF3D7_1449600	As223His
Pf3D7_14_v3	2039489	PF3D7_1449700	Glu685Val
Pf3D7_14_v3	2052036	PF3D7_1450100	Lys363Arg
Pf3D7_14_v3	2070561	PF3D7_1450500	Gln896Glu
Pf3D7_14_v3	2077133	PF3D7_1450600	Val73Ile
Pf3D7_14_v3	2087440	PF3D7_1451000	Gly27As
Pf3D7_14_v3	2110807	PF3D7_1451400	Tyr645he
Pf3D7_14_v3	2111197	PF3D7_1451400	Asn775Ser
Pf3D7_14_v3	2129687	PF3D7_1451900	Ser524Asn
Pf3D7_14_v3	2153268	PF3D7_1452500	Leu25Ile
Pf3D7_14_v3	2156966	PF3D7_1452600	Asn411Tyr
Pf3D7_14_v3	2163132	PF3D7_1452600	Tyr2466he
Pf3D7_14_v3	2183102	PF3D7_1453200	Ile702Asn
Pf3D7_14_v3	2183719	PF3D7_1453200	Arg856Gln
Pf3D7_14_v3	2200200	PF3D7_1453600	Leu1503he
Pf3D7_14_v3	2302259	PF3D7_1456100	As196Tyr
Pf3D7_14_v3	2315628	PF3D7_1456500	Val417Ile
Pf3D7_14_v3	2315688	PF3D7_1456500	Ala437Thr
Pf3D7_14_v3	2316005	PF3D7_1456500	Lys542Asn
Pf3D7_14_v3	2352733	PF3D7_1457400	Asn583Lys
Pf3D7_14_v3	2358963	PF3D7_1457400	As2660Gly
Pf3D7_14_v3	2369567	PF3D7_1457700	Tyr761Asn
Pf3D7_14_v3	2376875	PF3D7_1457900	Gln433Lys
Pf3D7_14_v3	2377317	PF3D7_1457900	Ser580he
Pf3D7_14_v3	2381019	PF3D7_1457900	Ser1814Leu
Pf3D7_14_v3	2383602	PF3D7_1457900	Arg2675Gln
Pf3D7_14_v3	2392704	PF3D7_1458300	As1317His
Pf3D7_14_v3	2393442	PF3D7_1458300	As1071Asn
Pf3D7_14_v3	2395814	PF3D7_1458300	Tyr280he
Pf3D7_14_v3	2403449	PF3D7_1458500	Asn979Tyr
Pf3D7_14_v3	2404200	PF3D7_1458500	Asn1229Ser
Pf3D7_14_v3	2407737	PF3D7_1458600	Gln357Arg
Pf3D7_14_v3	2416570	PF3D7_1458800	Asn300Tyr
Pf3D7_14_v3	2416591	PF3D7_1458800	Tyr293Asn
Pf3D7_14_v3	2416594	PF3D7_1458800	Tyr292Asn
Pf3D7_14_v3	2462883	PF3D7_1460400	As194Tyr
Pf3D7_14_v3	2466371	PF3D7_1460500	Met94Lys
Pf3D7_14_v3	2468534	PF3D7_1460500	Thr815Ile
Pf3D7_14_v3	2487856	PF3D7_1461100	Asn572As
Pf3D7_14_v3	2508357	PF3D7_1461800	Glu1403As
Pf3D7_14_v3	2512033	PF3D7_1461800	His2629Asn
Pf3D7_14_v3	2512051	PF3D7_1461800	Asn2635As
Pf3D7_14_v3	2512087	PF3D7_1461800	Asn2647As
Pf3D7_14_v3	2515311	PF3D7_1461900	Leu213he
Pf3D7_14_v3	2524980	PF3D7_1462300	As1339Asn
Pf3D7_14_v3	2551047	PF3D7_1462600	Lys119Arg
Pf3D7_14_v3	2587650	PF3D7_1463900	Ser586Asn
Pf3D7_14_v3	2601477	PF3D7_1464300	Ala13Thr
Pf3D7_14_v3	2602798	PF3D7_1464300	Thr453Ile
Pf3D7_14_v3	2602948	PF3D7_1464300	Tyr503Ser
Pf3D7_14_v3	2612239	PF3D7_1464500	As1650Tyr
Pf3D7_14_v3	2615093	PF3D7_1464500	Asn2601Ser
Pf3D7_14_v3	2625750	PF3D7_1464700	Tyr284he
Pf3D7_14_v3	2656495	PF3D7_1465600	Ser280Asn
Pf3D7_14_v3	2691783	PF3D7_1466100	Gln427ro
Pf3D7_14_v3	2711120	PF3D7_1466300	Thr568Arg
Pf3D7_14_v3	2711200	PF3D7_1466300	Leu595Ile
Pf3D7_14_v3	2716394	PF3D7_1466400	As298Tyr
Pf3D7_14_v3	2732596	PF3D7_1466800	His204Leu
Pf3D7_14_v3	2741275	PF3D7_1466900	Val1401Ile
Pf3D7_14_v3	2742802	PF3D7_1467000	His139ro
Pf3D7_14_v3	2828153	PF3D7_1468800	Tyr764Cys
Pf3D7_14_v3	2836056	PF3D7_1469000	Lys32Asn
Pf3D7_14_v3	2839214	PF3D7_1469200	Arg259ro
Pf3D7_14_v3	2845917	PF3D7_1469400	Val239Leu
Pf3D7_14_v3	2852636	PF3D7_1469600	Glu163Lys
Pf3D7_14_v3	2858573	PF3D7_1469600	he2142Leu
Pf3D7_14_v3	2874557	PF3D7_1470100	As1497Tyr
Pf3D7_14_v3	2887945	PF3D7_1470600	As239His
Pf3D7_14_v3	2920215	PF3D7_1471400	Val159Leu
Pf3D7_14_v3	2930365	PF3D7_1471700	Lys181Asn
Pf3D7_14_v3	2999069	PF3D7_1473700	Glu1096Val
Pf3D7_14_v3	3001665	PF3D7_1473700	Arg231Gly
Pf3D7_14_v3	3012433	PF3D7_1474000	Gln1823Glu
Pf3D7_14_v3	3036892	PF3D7_1474200	As420Tyr
Pf3D7_14_v3	3064289	PF3D7_1474700	Arg492Lys
Pf3D7_14_v3	3072639	PF3D7_1474900	Ile127Leu
Pf3D7_14_v3	3077824	PF3D7_1475100	Lys461Asn
Pf3D7_14_v3	3089240	PF3D7_1475400	Tr5181Leu
Pf3D7_14_v3	3090333	PF3D7_1475400	Lys4817Glu
Pf3D7_14_v3	3091277	PF3D7_1475400	Ile4502Asn
Pf3D7_14_v3	3121127	PF3D7_1475800	Leu92he
Pf3D7_14_v3	3121133	PF3D7_1475800	Ser94ro
Pf3D7_14_v3	3121798	PF3D7_1475800	Asn293Lys
Pf3D7_14_v3	3135511	PF3D7_1476200	Glu467Lys
Pf3D7_14_v3	3139505	PF3D7_1476300	Ala81Val
Pf3D7_14_v3	3140138	PF3D7_1476300	Tyr292he
Pf3D7_14_v3	3176336	PF3D7_1477200	Ala193Thr
Pf3D7_14_v3	3176337	PF3D7_1477200	Ala193As
Pf3D7_14_v3	3286554	PF3D7_1480000	Glu192Lys
Pf3D7_14_v3	3286644	PF3D7_1480000	Asn222As
Pf3D7_14_v3	3286677	PF3D7_1480000	Asn233As
